# Supplementary material for: Comparative transcriptomics gives insights into the evolution of parasitism in Strongyloides nematodes at the genus, subclade and species level
Source: Sci Rep. 2018 Mar 26;8:5192. doi: 10.1038/s41598-018-23514-z (PMC5979966; doi:10.1038/s41598-018-23514-z)
Supplement: Supplementary file 2 — Supplementary Tables S1 to S14 [file 41598_2018_23514_MOESM2_ESM.xlsx]

## Sheet: Table S1
Supplementary Table 1. Genes upregulated in the free living female (FLF) or parasitic female (PF) stages of S. venezuelensis life cycle.
		edgeR results				Pseudocounts						Raw counts
QUERY_GENE	Protein annotation	logFC	logCPM	PValue	FDR	FL1	FL2	FL3	P1	P2	P3	FL1	FL2	FL3	P1	P2	P3
SIGNIFICANTLY UPREGULATED IN FLF
SVEN_1811900	[NiFe]-hydrogenase maturation factor HyaE family and Thioredoxin-like fold domain-containing protein	-1.19004	4.02979	1.49959e-05	9.1259e-05	479.7	453.4	531.5	225.7	196.9	218.7	704	814	743	209	105	120
SVEN_0822300	1,2-dihydroxy-3-keto-5-methylthiopentene dioxygenase	-1.75649	1.65083	6.83375e-05	0.000355601	69.6	116.4	108.9	17.4	34.8	35.6	103	208	152	16	19	20
SVEN_1772200	26S proteasome non-ATPase regulatory subunit 12	-1.0898	6.54992	2.64152e-06	1.89337e-05	2913.5	3044.1	2341.6	1163.4	1376.2	1361.3	4275	5462	3275	1077	736	747
SVEN_1894900	4-hydroxyphenylpyruvate dioxygenase	-1.43541	2.95755	3.54863e-05	0.00019695	268.1	271.2	181.2	100.4	96.9	68.6	393	486	254	93	52	37
SVEN_1627800	60 kDa lysophospholipase	-1.92055	3.65428	6.92553e-11	9.86478e-10	400.6	396.5	477.2	111.3	110.5	114.8	588	712	667	103	59	63
SVEN_0456200	60S ribosomal protein L12	-1.7386	1.41628	2.77048e-05	0.000157565	84.5	60.6	103.4	25.9	22.8	25.5	124	110	144	24	12	14
SVEN_0452600	7-methylguanosine phosphate-specific 5'-nucleotidase	-1.73909	2.75329	6.86051e-05	0.00035671	240.1	263.1	151	69.1	96.7	29.6	352	471	212	64	53	15
SVEN_0996500	7TM GPCR, serpentine receptor class g (Srg) family and 7TM GPCR, serpentine receptor class v (Srv) family-containing protein	-1.57749	0.325963	0.000857829	0.00324069	41.8	28.5	36.5	12.9	16	6.5	61	52	51	12	9	3
SVEN_1636600	7TM GPCR, serpentine receptor class g (Srg) family and EB domain and Cysteine-rich repeat-containing protein	-1.09781	2.18798	0.00818914	0.0227001	147.5	78.1	165	72.3	40.8	68.7	216	142	230	67	21	38
SVEN_0974300	AAA+ ATPase domain and ATPase, AAA-type, core domain and P-loop containing nucleoside triphosphate hydrolase domain-containing protein	-1.28628	2.75126	0.00225661	0.00754134	176.2	106.3	323.7	99.3	71.8	77	259	193	451	92	38	42
SVEN_0400300	ABC transporter-like domain and AAA+ ATPase domain and P-loop containing nucleoside triphosphate hydrolase domain-containing protein	-2.21784	2.49522	4.15318e-08	4.05467e-07	178.4	216.5	185.1	63.5	34.5	25.2	262	388	259	59	18	13
SVEN_1499000	ABC transporter-like domain and AAA+ ATPase domain and P-loop containing nucleoside triphosphate hydrolase domain-containing protein	-1.92163	3.55262	2.73297e-09	3.1662e-08	341.8	501.8	343	126.3	86.9	98.8	502	899	480	117	46	54
SVEN_1888700	ABC transporter-like domain and P-loop containing nucleoside triphosphate hydrolase domain-containing protein	-1.99642	1.16532	1.29947e-05	8.02043e-05	51.3	104.4	56.9	23.7	15.4	13.5	76	185	80	22	8	7
SVEN_1925400	ABC transporter-like domain and P-loop containing nucleoside triphosphate hydrolase domain-containing protein	-1.98403	2.78428	2.96306e-08	2.95928e-07	229.6	205.8	258.4	76.6	42.4	55	337	370	361	71	22	30
SVEN_1807400	Acidic leucine-rich nuclear phosphoprotein 32 family member A	-1.13838	4.23863	0.000109125	0.000541127	548.5	453.6	674	205.3	311.1	246.3	805	815	942	190	167	135
SVEN_0436700	Actin, alpha cardiac muscle 1	-1.35681	4.52578	1.16956e-06	8.9055e-06	889.2	661.8	590.3	248.5	295.2	293.2	1304	1188	826	230	158	161
SVEN_1843600	Acute myeloid leukemia 1 protein (AML1)/Runt family and p53-like transcription factor, DNA-binding domain and p53/RUNT-type transcription factor, DNA-binding domain and Runt domain-containing protein	-1.02486	0.964723	0.0169845	0.0418458	46.1	63.5	47.7	22.7	17.9	36.8	68	113	67	21	9	21
SVEN_1635400	Acyl-CoA oxidase/dehydrogenase, central domain and Acyl-CoA dehydrogenase/oxidase C-terminal domain and Acyl-CoA dehydrogenase/oxidase, N-terminal and middle domain and Acyl-CoA dehydrogenase/oxidase, N-terminal domain-containing protein	-1.40815	5.58239	0.00336887	0.010583	769.8	622	3130.2	464.6	663	575.9	1131	1119	4374	430	355	316
SVEN_0111700	Acyl-CoA synthetase family member 2, mitochondrial	-1.20215	4.22698	7.59657e-05	0.000390823	734.7	399.3	551.3	209.6	257.8	265.7	1077	718	771	194	138	146
SVEN_0308700	Acyl-CoA synthetase family member 2, mitochondrial	-2.22624	1.85981	6.46477e-06	4.29155e-05	146.2	160.3	58.5	35.5	14.6	27.3	214	286	83	33	7	15
SVEN_1621500	Acyl-CoA synthetase family member 2, mitochondrial	-3.09787	4.83093	1.66165e-20	4.88501e-19	1193.5	1414.7	678.6	110.3	130.9	143.4	1751	2537	950	102	70	79
SVEN_0173400	Acyl-CoA:lysophosphatidylglycerol acyltransferase 1	-1.25932	3.65533	3.97749e-05	0.000218273	403.6	304.8	433.6	170.6	180.7	125.1	592	548	606	158	97	68
SVEN_0940600	Acyl-CoA:lysophosphatidylglycerol acyltransferase 1	-1.1033	4.53989	0.000155769	0.000745938	571.4	669.2	812.7	234.5	395.1	328	839	1201	1136	217	212	180
SVEN_1712000	Acyltransferase 3 domain-containing protein	-4.76143	5.34451	9.57309e-27	3.80008e-25	1994.5	2383.7	689	65.9	70.5	50.1	2926	4275	965	61	38	27
SVEN_0187200	Adenosylhomocysteinase	-1.49247	4.09383	5.50375e-05	0.000293784	484.3	290.7	848.6	178.3	209	189.7	711	524	1185	165	112	104
SVEN_0952600	ADP-ribosylation factor-like protein 1	-1.36357	1.79812	0.000313899	0.00136523	87.6	100.8	121.1	42.1	41.1	36.8	129	181	169	39	22	20
SVEN_0132900	ADP-ribosylation factor-like protein 8	-1.03327	1.59428	0.0121705	0.0317775	55.9	78.4	116.5	47.5	36.1	38.6	83	141	162	44	19	21
SVEN_0365600	ADP/ATP translocase 4	-1.59182	0.459011	0.000917308	0.00342737	39.5	31.3	47.5	7.7	17.7	14.4	58	57	66	7	10	8
SVEN_0374100	Alcohol dehydrogenase [NADP(+)]	-6.31979	2.33001	3.91786e-28	1.65465e-26	163.8	193.8	250	4.3	2.1	0.3	241	348	349	4	1	0
SVEN_0938500	Aldehyde dehydrogenase NAD(P)-dependent family and Aldehyde dehydrogenase domain and Aldehyde/histidinol dehydrogenase domain and Aldehyde dehydrogenase, N-terminal domain and Aldehyde dehydrogenase, C-terminal domain-containing protein	-1.02264	6.11339	0.000167545	0.000794543	1942.9	1409.6	2685.9	1015.4	864.9	1091.3	2851	2531	3755	940	462	599
SVEN_0449200	Aldolase-type TIM barrel domain and Glycoside hydrolase, superfamily domain and Hyaluronidase family-containing protein	-1.86281	2.33067	3.97992e-06	2.76895e-05	134.6	217.7	139.1	47.5	56.8	30.5	198	389	195	44	31	16
SVEN_1049400	Alkylated DNA repair protein alkB homolog 1	-1.63848	1.56418	0.000387973	0.00164442	55.8	113.8	102.5	17.4	33.1	37.2	83	203	143	16	18	21
SVEN_1767400	Alpha amylase family and Glycosyl hydrolase, family 13, catalytic domain and Alpha-amylase, C-terminal all beta domain and Glycosyl hydrolase, family 13, subfamily, catalytic domain and Glycosyl hydrolase, family 13, all-beta domain and Glycoside hydrolase, catalytic domain and Glycoside hydrolase, superfamily domain-containing protein	-3.61441	7.30624	1.65001e-10	2.25185e-09	8931.4	8967.9	1150.8	515.3	394.2	645.7	13104	16090	1611	477	210	355
SVEN_0075300	Alpha crystallin/Heat shock protein family and Alpha crystallin/Hsp20 domain and HSP20-like chaperone domain-containing protein	-2.06246	6.6	9.80768e-13	1.67094e-11	2341	4537.8	3305.8	925.6	622.3	889	3436	8141	4623	857	332	488
SVEN_2026800	Alpha crystallin/Hsp20 domain and HSP20-like chaperone domain-containing protein	-3.79192	4.11033	9.25947e-33	4.99373e-31	721.1	695.5	644.9	47.6	43.6	57.7	1058	1248	902	44	23	32
SVEN_0947600	Alpha-1,3-mannosyl-glycoprotein 2-beta-N-acetylglucosaminyltransferase	-1.82155	1.23052	1.15787e-05	7.20329e-05	60.3	67.8	90.5	19.5	20.6	21.8	89	122	126	18	11	12
SVEN_1586900	Alpha-1,3/1,6-mannosyltransferase ALG2	-4.61224	1.07738	2.73472e-11	4.04263e-10	92.4	111	27.7	2.2	2.2	4.9	135	197	40	2	1	3
SVEN_1022800	Alpha-2-macroglobulin, N-terminal domain-containing protein	-1.25529	1.57428	0.0036174	0.0112433	51.7	101.3	104.8	48.5	32.3	26.6	77	181	146	45	17	14
SVEN_0742300	Alpha-mannosidase 2x	-4.02109	4.34275	5.41155e-30	2.51895e-28	801.4	821.4	833.1	74.3	43.7	30.8	1176	1474	1165	69	23	16
SVEN_1626200	Alpha-mannosidase 2x	-1.17723	6.12461	1.2901e-06	9.72865e-06	1894.4	1897.7	2503.9	1069.3	866.4	846.3	2780	3406	3501	990	463	464
SVEN_0115500	Alpha-tubulin N-acetyltransferase 1	-1.26286	1.50139	0.00273159	0.00885248	97.1	74.4	73.5	46.3	18.5	36.3	142	134	103	43	9	20
SVEN_0575500	Alpha-tubulin N-acetyltransferase 1	-1.198	2.83215	0.000860448	0.00324901	249.8	224.8	155.4	92.9	114.7	66.9	366	403	218	86	62	36
SVEN_0426500	Alpha/beta hydrolase fold-1 domain and Epoxide hydrolase-like family-containing protein	-2.81694	3.85961	6.05026e-12	9.53891e-11	625.3	749.6	250.1	90.7	64.4	74.9	917	1343	351	84	34	41
SVEN_0256200	Alpha/beta hydrolase fold-3 domain and Arylacetamide deacetylase family-containing protein	-1.68803	0.746512	0.00017578	0.000831078	44.1	62.5	42.7	20.4	16.7	8.5	65	111	60	19	9	4
SVEN_1004800	Alpha/beta hydrolase fold-3 domain-containing protein	-2.46838	3.93573	4.51941e-14	8.72637e-13	504.1	579.7	578.6	135.9	67.1	95.1	740	1040	809	126	35	52
SVEN_0505100	Amine oxidase domain-containing protein	-4.70655	5.69505	3.2923e-60	5.47782e-58	2396.4	2140.4	1927	73.5	85.9	89	3516	3841	2695	68	46	49
SVEN_0358100	Amino acid permease/ SLC12A domain-containing protein	-1.22633	3.28662	0.000384005	0.00163111	354.8	335.3	183.8	117.8	109.2	146.8	520	601	258	109	58	81
SVEN_1590200	Amino acid transporter, transmembrane family-containing protein	-1.05854	4.92823	5.72988e-05	0.000304607	778	1089	800	412.7	465.2	403.2	1142	1953	1119	382	249	221
SVEN_0054200	Amino acid/polyamine transporter I family-containing protein	-1.91065	0.849011	2.77586e-05	0.000157756	53.1	42.9	70.5	17.2	18.1	8.4	78	78	98	16	10	4
SVEN_0217200	Ammonium transporter family and Ammonium transporter AmtB-like domain-containing protein	-2.8334	4.60047	3.9342e-20	1.12283e-18	728.1	1143.7	867.3	100.6	145.2	139.9	1069	2051	1213	93	78	77
SVEN_1744100	AMP deaminase 2	-1.68401	5.24646	4.77558e-09	5.34264e-08	1225.3	1670.6	857.5	404	352.2	411.7	1798	2996	1200	374	188	226
SVEN_1786500	AMP-dependent synthetase/ligase domain-containing protein	-1.22702	1.99636	0.00277362	0.00896639	127.6	69.1	152.2	44.3	48.8	56	187	126	212	41	26	31
SVEN_1629200	Anaphase-promoting complex subunit 10	-1.36519	1.75702	0.00328374	0.0103544	70.3	75.1	155.5	48.5	46	21.7	104	136	216	45	25	11
SVEN_0006800	Ankyrin repeat and KAP P-loop domain and Ankyrin repeat-containing domain-containing protein	-1.09889	6.45013	5.24581e-06	3.57648e-05	2452.6	2151.1	3157.6	1312.4	1064.9	1244.8	3599	3861	4415	1215	569	683
SVEN_1907100	Annexin family and Annexin repeat-containing protein	-1.59651	1.51375	0.000133042	0.000645402	64.9	104.7	90.9	22.8	28.2	35.6	96	187	127	21	15	20
SVEN_1737600	Aps	-1.11815	3.78917	0.000131821	0.000641069	387.7	351.8	478.7	172.9	172.6	216.1	569	632	669	160	92	119
SVEN_0988400	Aquaporin-8	-4.25998	0.715543	2.23753e-11	3.32021e-10	50.2	88.9	34.4	4.3	0.3	3.5	74	157	49	4	0	2
SVEN_0523900	Arfaptin homology (AH) domain and Arfaptin homology (AH) domain/BAR domain-containing protein	-1.09263	1.79156	0.00348845	0.0109162	93.3	109.5	89.9	56.1	36.5	44	137	196	126	52	19	24
SVEN_0184600	Armadillo segment polarity protein	-1.22173	4.40025	2.12711e-05	0.000124786	554.4	788.1	567.6	289.5	216.3	312.8	814	1413	794	268	115	172
SVEN_0416700	Armadillo-like helical domain and Armadillo-type fold domain-containing protein	-1.56812	4.96757	1.45116e-05	8.85185e-05	869.3	632.5	1530.7	484.8	277.9	258.3	1276	1137	2139	449	148	141
SVEN_0416800	Armadillo-like helical domain and Armadillo-type fold domain-containing protein	-1.05649	6.11656	7.36668e-06	4.82071e-05	1689.1	2097.6	2310.7	1012.1	981.9	937.2	2479	3764	3231	937	525	514
SVEN_1593400	Armadillo-like helical domain and Armadillo-type fold domain-containing protein	-2.33527	5.98789	9.71981e-15	2.00551e-13	1582.5	2068.3	3230.2	460.2	532.1	371.1	2323	3712	4516	426	285	203
SVEN_0933000	Armadillo-like helical domain and BP28, C-terminal domain and Armadillo-type fold domain and U3 small nucleolar RNA-associated protein 10 family-containing protein	-1.17199	5.94502	5.04644e-07	4.20268e-06	1821.6	1844	1885	914.9	732	814.8	2673	3309	2636	847	391	447
SVEN_0104000	Armadillo-type fold domain-containing protein	-1.19224	2.55885	0.00248453	0.00818064	133.1	125.2	260.6	90.6	62.6	73.1	196	226	363	84	33	40
SVEN_0562300	Armadillo-type fold domain-containing protein	-2.42239	4.34912	1.00273e-12	1.70465e-11	846.7	926.4	437.6	163	118.6	129.8	1242	1661	613	151	63	71
SVEN_0294700	Aromatic amino acid beta-eliminating lyase/threonine aldolase domain and Pyridoxal phosphate-dependent transferase, major region, subdomain 1 and Pyridoxal phosphate-dependent transferase, major region, subdomain 2 and Pyridoxal phosphate-dependent transferase domain and Threonine aldolase family-containing protein	-1.20788	2.104	0.00163193	0.00567943	100.5	165.9	108.4	55.1	45.7	61.4	148	296	152	51	24	34
SVEN_1717500	Arrestin-like, N-terminal domain and Immunoglobulin E-set domain-containing protein	-3.24033	6.00395	4.02285e-29	1.81842e-27	1746	2550.7	3237.1	258.2	273	266.2	2563	4577	4526	239	146	146
SVEN_0494500	Asator	-1.65137	2.60237	0.00272816	0.00884504	160.5	55.1	365.8	57.3	79.1	48.4	236	102	509	53	43	26
SVEN_1712800	Aspartate aminotransferase	-1.23852	5.31947	1.09321e-06	8.39771e-06	1155	1431.1	1053.8	477.5	580.9	485.2	1695	2567	1474	442	311	266
SVEN_0283900	Aspartate aminotransferase, cytoplasmic	-1.50254	4.94366	3.51496e-08	3.47496e-07	984.1	1207.8	754	340.3	347.9	351.8	1444	2166	1055	315	186	193
SVEN_1034400	Aspartic peptidase family and Aspartic peptidase domain-containing protein	-1.44896	10.1602	1.13771e-05	7.08917e-05	48922.1	34613.8	25716.4	7644.7	15746.1	16628.7	71784	62113	35963	7077	8420	9124
SVEN_1844100	Aspartic peptidase family and Aspartic peptidase domain-containing protein	-4.24749	11.5366	4.13352e-24	1.47599e-22	188229	120672	59282.6	4201	7709.8	7473.9	276193	216540	82903	3889	4123	4101
SVEN_0144900	Astacin-like metalloendopeptidase	-3.82349	1.48527	1.31787e-14	2.69783e-13	129.3	79	101.5	10.7	4.4	5.9	189	143	142	10	2	3
SVEN_0224400	Astacin-like metalloendopeptidase	-1.78986	2.52705	1.46182e-06	1.09287e-05	173.6	234.2	152	43.3	62.9	56.4	255	419	213	40	34	31
SVEN_1820900	Astacin-like metalloendopeptidase	-4.16932	1.16004	2.08262e-15	4.47421e-14	65.7	78.4	100.5	5.4	2.4	5.3	97	141	140	5	1	3
SVEN_1581100	AT06280p	-1.39825	1.29303	0.00793129	0.0220511	68.7	46.5	100.1	40.9	7.7	32.3	101	85	139	38	3	18
SVEN_0557900	AT25266p	-1.28755	1.9804	0.00178705	0.00615084	109.6	77.1	162.3	61.4	38.3	42.5	161	140	226	57	20	23
SVEN_0795800	AT25873p	-1.43607	2.02006	0.00278793	0.00899034	102.6	57.7	208.7	50.7	34.7	50.6	151	106	290	47	18	28
SVEN_0747000	Atlastin	-1.19413	2.78116	0.000384361	0.00163111	231.3	205.6	170.6	104.7	86.2	73.8	339	369	239	97	46	40
SVEN_1499200	ATP-binding cassette sub-family A member 13	-2.97816	0.863839	1.02337e-09	1.26826e-08	48.7	77.6	58.5	10.7	4.5	7.4	72	138	82	10	2	4
SVEN_0052900	ATP-binding cassette sub-family G member 2	-2.13703	5.33238	1.5278e-09	1.84374e-08	1418.9	2124.3	710.6	321.9	351.1	294	2082	3809	995	298	188	161
SVEN_1209800	ATP-binding cassette sub-family G member 2	-1.12243	6.70711	8.11574e-06	5.24505e-05	3673.7	3434.2	2216.2	1451.8	1365.6	1465.3	5390	6162	3100	1344	730	804
SVEN_0555300	ATP-dependent DNA helicase Q5	-1.02377	5.56204	1.39476e-05	8.56121e-05	1442.8	1284.8	1388.7	710.7	654.8	658.2	2117	2306	1942	658	350	361
SVEN_1036000	ATP-dependent DNA helicase Q5	-1.09791	5.16966	1.32475e-05	8.16353e-05	1090.4	1125.8	968.8	584.3	436.5	465.2	1600	2020	1355	541	233	255
SVEN_0781300	AVL9/DENND6 domain family-containing protein	-1.06441	3.75788	0.000685576	0.00266859	385.7	474.9	316.4	139.5	203.5	221.5	566	851	443	129	109	122
SVEN_0365500	B9 domain family-containing protein	-1.78427	0.727501	0.00010557	0.000525496	70.3	44.3	34.6	15.1	13.4	14.6	102	80	49	14	7	8
SVEN_0997900	B9 domain family-containing protein	-1.06578	0.948573	0.010309	0.0275706	49.6	41.2	66.2	20.6	26.1	28.7	73	75	92	19	14	16
SVEN_0267600	Band 7 protein family and Stomatin family-containing protein	-4.0253	3.2871	2.1346e-21	6.57187e-20	476.9	291.8	390.4	14.2	37.1	20.5	699	525	546	13	21	11
SVEN_0504300	Basic-leucine zipper domain-containing protein	-1.36111	1.8568	0.00086393	0.00326058	124.3	131.6	66.6	45.3	44.7	35.3	182	235	94	42	24	19
SVEN_1609900	Bax inhibitor 1	-1.08816	5.09827	2.16576e-05	0.000126579	1018.2	1183.6	820.6	452.6	508.3	461.4	1494	2123	1148	419	272	253
SVEN_0091300	Bax inhibitor 1-related family-containing protein	-1.24989	3.52818	2.3793e-05	0.000137619	386	291.5	364.8	156.6	133.3	147.6	566	524	510	145	71	81
SVEN_0657500	BcDNA.LD19727	-1.52274	1.78386	0.00840585	0.023162	52.2	51.7	211.5	50.6	39.1	19.9	78	95	293	47	21	10
SVEN_0748800	Bestrophin/UPF0187 family-containing protein	-3.65423	3.08973	4.86465e-19	1.34422e-17	256.4	445.8	290.1	35.5	24.6	17.5	377	798	406	33	13	9
SVEN_1631400	Bestrophin/UPF0187 family-containing protein	-1.78914	0.825616	0.000625698	0.00246975	34.1	76.3	49.9	26.8	5.3	13.3	51	135	70	25	2	7
SVEN_1984000	Beta-1,3-galactosyltransferase 6	-1.24808	0.239214	0.0065152	0.0186149	37.1	28.7	29.2	15.1	16.3	8.2	54	52	41	14	9	4
SVEN_1084400	Beta-1,3-glucosyltransferase	-1.27293	0.999942	0.00349634	0.0109322	70.6	42.3	56.5	16.3	25.9	28.5	103	77	79	15	14	16
SVEN_1582100	Beta-lactamase-like domain-containing protein	-1.95297	1.52655	5.79059e-05	0.000307416	92	53.5	132.4	34.4	12.8	23.8	135	98	184	32	6	13
SVEN_1751400	Beta-lactamase-like domain-containing protein	-1.27169	1.55425	0.00135104	0.00480016	67.1	100.2	87.3	33.5	42.2	29.8	99	179	122	31	23	16
SVEN_1983200	Beta-lactamase-like domain-containing protein	-2.80659	0.643114	3.35677e-08	3.32699e-07	46.1	36.6	72.2	9.7	7.5	4.3	68	67	100	9	4	2
SVEN_1986000	Beta-lactamase-related domain and Beta-lactamase/transpeptidase-like domain-containing protein	-1.31819	4.09435	3.59245e-06	2.51279e-05	573.3	508.7	490.4	241.9	220.5	167	841	913	686	224	118	91
SVEN_1860300	Beta-mannosidase	-1.07391	2.91156	0.00147702	0.00519431	168.5	243.3	238.3	124.1	83.3	100.4	248	436	333	115	44	55
SVEN_1909900	Bifid	-2.11726	2.59086	6.32094e-06	4.20679e-05	143.2	144	327.3	75.3	33.1	32.3	211	260	456	70	17	17
SVEN_0275100	Bifunctional 3'-phosphoadenosine 5'-phosphosulfate synthase 2	-2.23895	1.86047	4.20254e-05	0.000229336	77.7	74.2	215.3	41.9	12.9	22.5	115	135	299	39	6	12
SVEN_0728600	Bifunctional epoxide hydrolase 2	-2.78112	2.15585	5.43514e-11	7.81301e-10	147	117.4	213.7	21.6	24.2	23.7	216	212	298	20	13	13
SVEN_0728700	Bifunctional epoxide hydrolase 2	-1.81404	2.06231	5.82622e-05	0.000309098	107.9	86.5	208.4	33.5	50.9	30	159	157	290	31	28	16
SVEN_0563200	Bifunctional polynucleotide phosphatase/kinase	-1.42887	1.34438	0.00306381	0.00975806	51.9	47.5	125.7	24.9	23.1	35.5	77	87	174	23	12	20
SVEN_0598800	BNIP3 family-containing protein	-1.49462	1.35941	0.00253811	0.00833249	47.7	77.5	104.3	41.9	11.3	27.4	71	139	145	39	5	15
SVEN_0594800	Branched-chain-amino-acid aminotransferase	-1.45228	4.34377	5.49055e-07	4.55314e-06	482	627.4	810	218.2	248.5	235.2	708	1126	1132	202	133	129
SVEN_1955100	Breast carcinoma-amplified sequence 3	-1.03024	5.66328	8.22557e-06	5.30726e-05	1466.6	1463.9	1492.4	737.8	720.1	707.4	2152	2627	2087	683	385	388
SVEN_0418600	Brefeldin A-inhibited guanine nucleotide-exchange protein 3	-1.4644	4.06035	5.8304e-06	3.91699e-05	547.3	561.9	468.9	256.9	194.5	118.6	803	1008	656	238	104	64
SVEN_0476200	BTB/POZ fold domain-containing protein	-1.04545	2.15232	0.00710756	0.0200292	133.7	93.5	149.1	57.3	46	78.9	196	169	208	53	24	44
SVEN_1742100	BTB/POZ-like domain and BTB/POZ fold domain and BTB/POZ domain-containing protein	-1.04494	2.17623	0.00306468	0.00975806	124	128.2	130.2	58.4	58.3	68.8	182	230	182	54	31	38
SVEN_1594800	BTB/POZ-like domain and Kelch repeat type 1 and BTB/POZ fold domain and BTB/POZ domain and Kelch-type beta propeller domain-containing protein	-1.27257	3.22409	0.000790507	0.00301697	252.6	181.8	410.7	131.7	139.3	78.2	371	328	573	122	75	42
SVEN_0136400	C-terminal-binding protein	-1.35403	3.13319	0.000249358	0.00112326	278.8	160.5	365.4	103.7	122.6	88.3	409	290	510	96	66	48
SVEN_0296500	C-type lectin domain and Fibrinogen, alpha/beta/gamma chain, C-terminal globular domain and Fibrinogen, alpha/beta/gamma chain, C-terminal globular, subdomain 2 and Fibrinogen, alpha/beta/gamma chain, C-terminal globular, subdomain 1 and C-type lectin-like domain and C-type lectin fold domain-containing protein	-1.37789	4.58502	7.80766e-06	5.07109e-05	742.1	1001.4	497.1	265.8	337.5	259.4	1089	1795	696	246	181	142
SVEN_0142000	C-type lectin domain and von Willebrand factor, type A domain and C-type lectin-like domain and C-type lectin fold domain-containing protein	-3.4302	5.78684	1.69408e-06	1.25096e-05	4209.2	2177.8	166.1	231.1	165.7	211.3	6173	3908	234	214	88	116
SVEN_0946200	C-type lectin domain and von Willebrand factor, type A domain and C-type lectin-like domain and C-type lectin fold domain-containing protein	-1.29678	6.83759	8.04383e-07	6.43497e-06	4506.1	2693.1	3387.3	1335.1	1291.1	1683.2	6611	4834	4737	1236	690	924
SVEN_0816800	C2 domain and Munc13 homology 1 domain and Mammalian uncoordinated homology 13, domain 2 and Mammalian uncoordinated homology 13, subgroup, domain 2-containing protein	-1.71823	2.86796	4.77715e-07	3.98265e-06	272.2	252.1	184.1	81	65.9	67.8	399	452	258	75	35	37
SVEN_0618600	C2 domain and von Willebrand factor, type A domain and Copine domain-containing protein	-1.01012	1.68286	0.0105009	0.0280168	78.1	104.7	82.8	36.8	58.4	37.1	115	187	116	34	32	20
SVEN_0468800	C2 domain-containing protein	-1.48574	3.32538	1.60364e-06	1.19206e-05	304.5	357	281.5	114.5	128.3	93.8	447	640	394	106	69	51
SVEN_0313200	CAD protein	-1.57668	6.87495	7.45415e-10	9.44756e-09	3308.4	3157	4982	1324.3	1251.4	1261.4	4855	5666	6966	1226	669	692
SVEN_0162900	Cadherin domain and Cadherin-like domain-containing protein	-2.54476	2.42808	1.81823e-08	1.86595e-07	97.9	218.3	254.5	34.5	23.6	39.4	145	391	355	32	12	22
SVEN_0308200	Cadherin domain and Cadherin-like domain-containing protein	-2.24957	1.43195	8.89492e-05	0.000448474	49.6	145.6	71.2	27.9	22	5.3	74	258	100	26	12	2
SVEN_0621800	Cadherin domain and Cadherin-like domain-containing protein	-2.47891	1.44213	3.02174e-07	2.60242e-06	48.9	110.9	114.9	13	16.8	19.5	73	198	160	12	9	11
SVEN_0517700	Calcium uptake protein 2, mitochondrial	-1.30045	3.36149	0.000414618	0.00174037	343	196.8	396.7	171.6	121.8	85.5	503	355	554	159	65	46
SVEN_0823600	Calcium-binding mitochondrial carrier protein Aralar1	-1.622	3.88176	8.76834e-07	6.89225e-06	461.3	327.3	641.4	151.2	130	183.2	677	589	896	140	69	101
SVEN_0577200	Calmodulin	-1.33454	2.28645	0.000413124	0.00173597	109.9	189.8	137.9	54	52.8	66.8	162	339	193	50	28	37
SVEN_0707100	Calmodulin-binding protein related to a Rab3 GDP/GTP exchange protein	-1.08245	5.51563	3.73525e-05	0.000206283	1072.9	1629	1336.5	744.2	535.9	625.3	1575	2922	1869	689	286	343
SVEN_1692600	Calponin homology domain and Immunoglobulin-like fold domain and Immunoglobulin E-set domain and Filamin/ABP280 repeat-like-containing protein	-1.4704	0.654954	0.000734204	0.00282692	37.2	44.5	53.2	14.1	19.9	14.9	55	80	74	13	11	8
SVEN_1897900	Calponin homology domain and Smooth muscle protein/calponin family-containing protein	-1.05909	3.07523	0.000697234	0.00270858	217.8	248	261.1	102.7	126.8	120.2	320	445	365	95	68	66
SVEN_0170600	Calponin homology domain-containing protein	-1.28341	5.58262	1.07496e-06	8.28192e-06	1094.6	1499.6	1818.2	565	650.4	598	1607	2691	2542	523	348	328
SVEN_1865800	Calponin homology domain-containing protein	-3.86579	2.20578	7.13421e-19	1.96442e-17	151.7	192.5	183.1	11.9	13	11.2	223	345	256	11	7	6
SVEN_0857200	Calponin repeat-containing protein	-1.84577	5.12527	1.19315e-12	2.01521e-11	1214.5	1087	1234.3	264.8	364.1	356.8	1782	1951	1726	245	195	196
SVEN_1766300	Calponin repeat-containing protein	-1.51087	2.90418	0.000362853	0.00155565	266.1	124.1	313.1	55.2	77	114.7	390	225	437	51	41	64
SVEN_0139400	Calsequestrin family and Thioredoxin-like fold domain-containing protein	-1.04268	1.64986	0.0145027	0.0366196	82.3	55.9	123.7	55	32.8	38.7	121	102	172	51	17	21
SVEN_0109900	Calycin-like domain and Calycin domain-containing protein	-3.76456	1.58707	5.86178e-15	1.22565e-13	120.8	115.4	97	12.8	4.6	6	177	207	136	12	2	3
SVEN_0384300	CAP domain-containing protein	-3.47384	0.81135	1.53482e-08	1.58551e-07	77.5	28.9	76.9	6.5	8.5	0.6	113	54	107	6	5	0
SVEN_0912900	CAP domain-containing protein	-1.37884	4.68429	0.000500444	0.00204466	729.7	372.5	1302.1	343.4	220.4	360	1071	671	1819	318	117	198
SVEN_1959300	Carboxylesterase, type B domain and von Willebrand factor, type A domain-containing protein	-3.0847	3.81632	1.70339e-20	4.98897e-19	389.9	571.4	647.6	63.7	61.9	63.8	573	1025	905	59	33	35
SVEN_0029400	Carboxylesterase, type B domain-containing protein	-1.24223	2.01204	0.00148966	0.00523323	106.1	92.4	155	43.3	45.4	61	156	167	216	40	24	34
SVEN_0070000	Carboxylesterase, type B domain-containing protein	-4.96998	6.40953	4.46568e-32	2.35957e-30	2703	5598	2402.8	154.3	63.9	121.8	3967	10042	3361	143	33	67
SVEN_0103300	Carboxylesterase, type B domain-containing protein	-1.89996	6.48733	3.59537e-12	5.79707e-11	2624.1	3605	2977.6	910.5	559.2	995.8	3851	6468	4164	843	298	547
SVEN_1034500	Carboxylesterase, type B domain-containing protein	-1.03104	4.3467	0.00368608	0.0114386	610.7	854.6	300.9	331.5	251.4	280.9	896	1531	422	307	134	154
SVEN_1930800	Carboxylesterase, type B domain-containing protein	-1.11395	2.17074	0.00486176	0.0144889	139.9	105.9	141	88.4	42.5	46.6	205	191	197	82	22	25
SVEN_1952300	Carboxypeptidase N catalytic chain	-1.36001	5.22932	4.02979e-08	3.94405e-07	1131.2	1298.2	1073.2	481.7	485.9	396.3	1660	2329	1501	446	260	217
SVEN_1680300	Casein kinase I	-1.89609	0.606775	2.79957e-05	0.000158643	37.8	52.7	47.2	14	8.3	14.3	56	94	66	13	4	8
SVEN_1837800	Casein kinase I	-1.1308	2.88321	0.00622177	0.0179073	304.9	238.2	101.4	120.9	84.9	88.1	446	427	143	112	45	48
SVEN_1979300	Caspase-2	-2.85322	0.787834	1.15303e-07	1.05829e-06	33.3	50.4	89.6	8.6	6.1	8.9	50	91	124	8	3	5
SVEN_0511700	Cathepsin B	-1.80982	3.89606	1.51659e-09	1.83587e-08	478.3	427.5	582.4	165.2	142.2	115.8	702	768	814	153	76	63
SVEN_1011300	Cathepsin F	-1.62092	7.45783	2.60153e-06	1.86813e-05	4451.1	3293.4	9543.6	1802.8	1769.6	2048.2	6532	5912	13344	1669	946	1124
SVEN_1604500	Cation efflux protein family and Cation efflux protein transmembrane domain and Cation efflux protein cytoplasmic domain-containing protein	-1.91439	2.89737	3.8957e-05	0.000214521	176.6	426.4	140.1	67	88.1	41.7	260	761	197	62	48	22
SVEN_1862900	Cation efflux protein family and Cation efflux protein transmembrane domain-containing protein	-3.23392	1.38528	1.15946e-10	1.61047e-09	92.7	128.1	57.3	11.8	9.5	7.8	136	228	81	11	5	4
SVEN_0783000	Cation efflux protein transmembrane domain-containing protein	-1.04887	1.94879	0.00686994	0.0194719	111.8	83.5	129.8	42.2	50.7	64.6	164	151	181	39	27	36
SVEN_1953900	CD109 antigen	-1.01557	3.64914	0.000717466	0.00277477	407.8	295.9	376.9	215.9	159.6	157.4	598	532	527	200	85	86
SVEN_1954000	CD109 antigen	-1.22657	5.80688	2.1843e-06	1.57721e-05	1878.4	1312.8	1908.8	791.7	592.1	794.2	2756	2357	2669	733	316	436
SVEN_0434400	CD36 antigen family-containing protein	-2.64662	4.8168	0.00142593	0.00504104	2669.3	385.1	85.3	223.4	202.7	75.5	3911	694	121	207	109	40
SVEN_1633500	CD36 antigen family-containing protein	-2.14421	4.91441	7.71144e-05	0.000395952	1585.6	1353.9	240.5	178.4	378	162.1	2325	2428	338	165	204	88
SVEN_0957500	Cell division control protein 2 cognate	-1.07897	2.83215	0.00166167	0.00577265	187.9	189.2	237.7	86.5	125.6	79.3	276	340	332	80	68	43
SVEN_0456900	Cell division cycle protein 27 homolog	-1.20683	6.31586	1.09087e-06	8.38803e-06	1964.4	2240	3029.7	990.6	1023.2	1120.6	2883	4020	4236	917	547	615
SVEN_1946600	Cell growth-regulating nucleolar protein	-1.95944	1.8798	8.95461e-06	5.71167e-05	95	149.5	114.3	32.4	43.3	16.2	140	267	160	30	24	8
SVEN_0467800	cGMP-dependent 3',5'-cyclic phosphodiesterase	-1.48726	2.59958	1.77815e-05	0.000106716	191.5	217.2	154.1	65.9	72.6	62.3	281	389	216	61	39	34
SVEN_1606400	Chd64	-1.55438	1.21321	0.000300565	0.00131758	68.8	91.1	47.4	22.7	19.4	28.5	101	162	67	21	10	16
SVEN_0867500	Chitin binding domain-containing protein	-2.59755	6.93831	2.21827e-17	5.52448e-16	3587.7	6257.1	3855.5	877	527.3	857.8	5265	11226	5392	812	281	471
SVEN_0966300	Chitin binding domain-containing protein	-2.09356	0.769142	3.93165e-05	0.000215909	42.6	59.9	57.3	21.4	11.5	3.2	63	107	80	20	6	1
SVEN_0135400	Chitin-binding, type 1 domain and Glycoside hydrolase, family 18, catalytic domain and Chitinase II domain and Glycoside hydrolase, catalytic domain and Glycoside hydrolase, superfamily domain-containing protein	-2.00474	2.81373	5.66645e-07	4.6693e-06	204.1	312.5	192	56.2	83.9	36.3	300	559	269	52	46	19
SVEN_0263300	Chromo domain/shadow and Chromo domain-like and Chromo domain-containing protein	-1.92507	3.91565	0.000193202	0.000898776	242.9	250.5	1041.3	193.1	104.1	106.8	358	452	1453	179	55	58
SVEN_1026400	Coagulation factor 5/8 C-terminal type domain and Protein kinase domain and Serine-threonine/tyrosine-protein kinase catalytic domain and Galactose-binding domain-like and Protein kinase-like domain and Tyrosine-protein kinase, catalytic domain-containing protein	-1.69416	3.9292	8.98642e-07	7.0556e-06	379.1	755.1	360.6	164.2	139	158.5	557	1352	505	152	74	87
SVEN_0496800	Coenzyme Q-binding protein COQ10, mitochondrial	-1.30165	1.45087	0.00209709	0.0070595	63.7	110.9	62.6	34.5	36.9	24.6	94	197	88	32	20	13
SVEN_1698900	Collagen alpha-2(IV) chain	-2.03672	2.16544	2.32411e-07	2.03295e-06	132	183.4	131.3	47.4	30.6	29.9	194	328	184	44	16	16
SVEN_0577600	Collagen alpha-5(IV) chain	-3.23329	6.57206	5.54314e-08	5.3187e-07	3928.3	6690.5	562.3	334.9	479.4	374	5764	12001	788	310	257	205
SVEN_1891800	Collagen alpha-5(IV) chain	-3.04209	3.11609	3.08687e-18	8.10045e-17	302.4	367	304.5	35.7	44.4	38.4	444	658	426	33	24	21
SVEN_0554800	Collagen triple helix repeat-containing protein	-1.96321	0.470128	2.59418e-05	0.000148795	37.3	33.5	54.8	14	9.7	7.9	55	61	76	13	5	4
SVEN_1700700	Collagen triple helix repeat-containing protein	-1.93495	3.87528	9.89178e-10	1.23175e-08	487.9	637.8	365.6	124.2	147.1	119	716	1143	512	115	79	65
SVEN_1727100	Complex 1 LYR protein family and Nicotinamide N-methyltransferase-like family-containing protein	-1.03809	3.82578	0.0095118	0.0256934	487.7	166.7	575	196.6	174.7	227.1	715	302	803	182	93	125
SVEN_0521000	Condensin complex subunit 1	-1.30332	3.85884	4.10658e-06	2.85199e-05	411.5	434	483.6	200.9	159.6	176.9	604	779	676	186	85	97
SVEN_1896000	Condensin-2 complex subunit H2	-1.52925	5.73205	2.38276e-10	3.20709e-09	1621.8	1551.1	1956.1	601.7	535.5	639.4	2380	2784	2735	557	286	351
SVEN_0632300	Cortactin-binding protein-2, N-terminal domain-containing protein	-1.16359	2.81375	0.000497053	0.00203293	172.7	196.5	248.5	92.9	82.9	99.9	254	353	347	86	44	55
SVEN_0839700	CRAL-TRIO domain and GOLD domain-containing protein	-1.89859	3.68468	9.18819e-09	9.77573e-08	576.6	315.7	405.3	98.4	119.6	130.7	845	568	567	91	64	72
SVEN_0280500	CRAL-TRIO domain-containing protein	-1.4339	2.8856	2.57064e-05	0.000147812	209.7	255	220.2	110	75.4	66.7	308	457	308	102	40	36
SVEN_1980000	CRC domain and APOBEC-like, N-terminal domain-containing protein	-1.12457	2.40951	0.0206527	0.0492239	66.4	111.8	282	67	72.8	71.1	99	202	392	62	39	39
SVEN_0494400	Crustacean neurohormone family-containing protein	-2.64806	2.25226	3.02579e-07	2.60304e-06	167.6	76.6	264.3	33.4	32.9	14.3	246	140	368	31	18	7
SVEN_1772900	CTP synthase 2	-1.46059	4.5499	5.2383e-08	5.03238e-07	771.5	716.5	733.6	300.2	216.2	289.5	1132	1286	1026	278	115	159
SVEN_0766600	CUB domain and C-type lectin domain and C-type lectin-like domain and C-type lectin fold domain-containing protein	-1.03998	1.14946	0.00698909	0.0197452	64.9	55.5	60.8	26	33.2	29.2	95	100	85	24	18	16
SVEN_0964400	CUB domain and C-type lectin domain and C-type lectin-like domain and C-type lectin fold domain-containing protein	-4.2111	3.03068	1.99802e-13	3.59184e-12	430.8	431.2	108.3	10.9	26.3	15	631	772	153	10	15	8
SVEN_1890700	CUB domain and Low-density lipoprotein (LDL) receptor class A repeat-containing protein	-1.00088	3.34646	0.000710731	0.00275417	264.9	297.6	307.6	162	127.9	144.1	389	534	430	150	68	79
SVEN_0975200	CUB domain-containing protein	-1.50285	2.52082	0.00278688	0.00899034	207.5	272.5	53.3	65.9	54.9	67.2	304	486	76	61	29	37
SVEN_0562100	Cyclin-C	-1.58508	1.25847	0.000631875	0.0024893	54	67.2	94.9	34.4	26	10.8	80	121	132	32	14	5
SVEN_0313400	Cyclin-dependent kinase 1	-1.46177	3.91603	5.26727e-06	3.58799e-05	336.7	572.9	513.6	129.8	195.7	192.6	495	1027	718	120	105	106
SVEN_0968400	Cyclin-dependent kinase 7	-1.62745	2.45893	0.000105807	0.000526343	152.4	256.1	111.6	42.2	71.6	54.8	224	457	157	39	39	30
SVEN_0038200	Cysteine-rich repeat-containing protein	-4.22378	4.49405	3.02164e-32	1.60743e-30	881.1	842.3	1022.1	27.2	59	62.6	1293	1512	1429	25	32	35
SVEN_0582400	Cysteine-rich repeat-containing protein	-1.85309	0.364935	6.27971e-05	0.000329138	35.3	42	36.4	10.8	11.1	9.4	52	75	51	10	6	5
SVEN_0854900	Cysteine-rich repeat-containing protein	-1.39174	1.1524	0.0053103	0.0156115	77.4	30.5	86.4	19.5	17.8	36.5	113	57	120	18	9	21
SVEN_1328100	Cystinosin	-4.61089	2.26872	9.54684e-09	1.0116e-07	109.6	44.5	414.4	6.5	13.4	2.8	162	83	576	6	8	1
SVEN_0237000	Cytidyltransferase-like domain and Rossmann-like alpha/beta/alpha sandwich fold domain-containing protein	-1.25289	2.74626	0.000336287	0.00145452	203.8	187	208.9	101.4	93	56.2	299	336	292	94	50	30
SVEN_1716600	Cytochrome c oxidase subunit Vb	-1.11979	1.16999	0.00694061	0.0196153	61.3	46.7	79.1	27	36.4	22.7	90	85	110	25	20	12
SVEN_0180100	Cytochrome P450 18a1	-2.5746	3.96689	9.61832e-08	8.90121e-07	292.8	297.4	1126.9	99.4	95.5	93.2	431	536	1573	92	51	51
SVEN_0180200	Cytochrome P450 18a1	-1.68802	3.62643	0.00172437	0.00595609	206.9	139.9	862	122.1	121.8	131	305	254	1202	113	65	72
SVEN_0790100	Cytochrome P450 18a1	-2.10695	2.82046	2.7179e-09	3.15774e-08	241.9	201.8	279.2	64.7	42.3	59.9	355	363	390	60	22	33
SVEN_0057000	Cytochrome P450 4V2	-1.67533	5.05913	2.66577e-08	2.67261e-07	1134.8	1458.9	695.1	351.1	369.9	308.6	1665	2616	973	325	198	169
SVEN_0653200	Cytochrome P450 4V2	-3.35965	4.22579	1.54534e-21	4.83383e-20	664.9	839.1	682.8	76.7	95.5	40.2	976	1505	955	71	52	21
SVEN_0653300	Cytochrome P450 4V2	-1.30981	2.76831	0.000760386	0.0029191	212	282.6	120.1	68.1	94.7	85.6	311	505	169	63	51	47
SVEN_1774700	Cytosolic fatty-acid binding domain and Calycin-like domain and Calycin domain-containing protein	-2.39812	5.10577	1.81089e-15	3.92275e-14	853.9	1707	1184.1	243	226.6	240.6	1254	3061	1656	225	121	132
SVEN_1328200	Dehydrogenase/reductase SDR family member on chromosome X	-1.64339	4.88811	1.10052e-10	1.53133e-09	980.7	1044	878.6	303.5	321.5	304.5	1439	1873	1229	281	172	167
SVEN_1966900	Delta and Notch-like epidermal growth factor-related receptor	-1.63539	1.53006	0.000888371	0.00334227	138.8	48.4	79.2	40.9	28.2	16.1	202	89	111	38	15	8
SVEN_1749800	Delta/Serrate/lag-2 (DSL) protein domain-containing protein	-1.21595	1.5449	0.00553551	0.0161884	71.3	125.7	53	32.4	32.3	43	105	223	75	30	17	24
SVEN_0522100	Deoxycytidylate deaminase	-1.11116	1.44237	0.00473603	0.0141791	67.2	74	86.7	39.9	25.5	39.7	99	133	121	37	13	22
SVEN_0902900	Deoxyribonuclease II	-2.38432	5.11387	7.41109e-09	8.01587e-08	1170.7	2075.8	513.1	211.8	228.5	279.8	1718	3721	719	196	122	154
SVEN_0549200	Dephospho-CoA kinase	-1.35861	1.13439	0.0031581	0.0100148	60.5	39.2	90.8	33.4	26.1	14.1	89	72	126	31	14	7
SVEN_0285700	Destabilase family and Lysozyme-like domain-containing protein	-7.45401	2.23377	1.42278e-23	4.94497e-22	190.8	282.9	94.3	2.1	0.1	0.1	280	505	133	2	0	0
SVEN_1020000	Diacylglycerol acyltransferase family-containing protein	-1.27027	3.67745	1.16785e-05	7.25963e-05	397.3	326.6	437.9	153.4	162.7	165.8	583	587	612	142	87	91
SVEN_0141700	Diacylglycerol kinase	-1.21955	4.24037	7.56401e-06	4.94157e-05	579.3	542.6	586.4	289.4	221.3	221.1	850	974	820	268	118	121
SVEN_0780800	Diacylglycerol kinase, catalytic domain and ATP-NAD kinase-like domain-containing protein	-1.2784	1.85304	0.000840092	0.00318291	88.3	101.8	126.9	38.9	49.9	42.1	130	183	177	36	27	23
SVEN_1770500	Dihydroorotate dehydrogenase domain and Alpha-helical ferredoxin domain and Dihydroorotate dehydrogenase, class 1/ 2 family and Aldolase-type TIM barrel domain and NAD(P)-binding domain and 4Fe-4S ferredoxin-type, iron-sulphur binding domain and Pyridine nucleotide-disulphide oxidoreductase, FAD/NAD(P)-binding domain and Dihydroprymidine dehydrogenase domain II-containing protein	-1.9965	6.42723	2.20002e-17	5.49654e-16	3216.2	2752.1	2981.9	682.7	703.6	857.7	4719	4939	4170	632	376	471
SVEN_1588700	Discontinuous actin hexagon	-2.33649	7.7378	5.91905e-18	1.5226e-16	7566.7	6711.4	8942.6	1998.2	1304.5	1291.4	11103	12044	12505	1850	697	708
SVEN_1229600	DNA mismatch repair protein MutS, C-terminal domain and DNA mismatch repair protein MutS, core domain and DNA mismatch repair protein MutS, clamp domain and P-loop containing nucleoside triphosphate hydrolase domain-containing protein	-1.48619	6.27436	2.7114e-07	2.35329e-06	3138.3	1586.6	2698.2	1057.4	708.2	882.2	4604	2849	3773	979	378	484
SVEN_0427300	DNA primase large subunit	-1.02142	4.25061	0.00105369	0.00387576	458.3	413.3	776.7	233.4	296.9	282.3	673	743	1085	216	159	155
SVEN_1050300	DNA replication licensing factor MCM2	-1.9687	6.4092	3.24981e-15	6.88713e-14	2480.3	2714.8	3609.5	678.4	844.6	727.5	3640	4872	5047	628	452	399
SVEN_1585800	DNA replication licensing factor MCM4	-1.16061	5.75676	3.45855e-06	2.42346e-05	1286.2	1601	1969.8	736.7	683	752.6	1888	2873	2754	682	365	413
SVEN_0506700	DNA topoisomerase 2-beta	-1.48793	8.64132	0.000295082	0.00129783	7587.7	6665.3	24132.8	3697.6	5114.4	4873.5	11135	11963	33745	3423	2735	2674
SVEN_1980500	DNA-binding protein D-ETS-4	-1.40784	2.12397	0.000719217	0.00277487	128.7	183.4	82.3	57.2	36.7	54.3	189	327	116	53	19	30
SVEN_0531300	DNA-directed RNA polymerase II subunit RPB7	-1.20779	0.776607	0.00869243	0.0238257	37.8	58.5	45	13.1	30.1	18.6	56	104	63	12	17	10
SVEN_0745700	Dolichol-phosphate mannosyltransferase subunit 3 family-containing protein	-1.6061	1.07478	0.00254183	0.00833423	54.9	27.1	107.8	15.2	20.6	26.5	81	51	149	14	11	15
SVEN_0523300	Domain of unknown function CX domain-containing protein	-2.40196	3.13823	3.13217e-12	5.07113e-11	257.2	388.6	290.2	54.1	58.1	65.2	378	696	406	50	31	36
SVEN_0047700	Domain of unknown function DB domain and Immunoglobulin-like domain and Immunoglobulin-like fold domain-containing protein	-1.12138	1.37736	0.0170108	0.0418843	65.9	38.4	114	43.1	33.7	23.1	97	71	158	40	18	12
SVEN_0336900	Domain of unknown function DUF148 domain-containing protein	-5.49161	5.12599	3.94418e-47	4.05836e-45	1216.1	1186.9	2011.6	46.3	25.2	24.6	1785	2131	2812	43	13	13
SVEN_0388700	Domain of unknown function DUF148 domain-containing protein	-1.27333	1.23478	0.00839698	0.0231539	48.5	40.2	113.5	21.7	33	29.1	72	74	157	20	18	16
SVEN_1680400	Domain of unknown function DUF23 domain-containing protein	-1.95453	3.52266	2.07386e-10	2.81556e-09	403.5	338.4	424.9	101.5	85	114.2	592	608	594	94	45	63
SVEN_1910700	Domain of unknown function DUF4604 domain-containing protein	-1.67568	0.662001	0.000147693	0.000710745	35.7	46.8	57.6	18.3	11.8	13.1	53	84	80	17	6	7
SVEN_0457100	Domain of unknown function DUF676, lipase-like domain-containing protein	-1.6541	5.02591	2.19615e-09	2.58254e-08	1100.7	1320.9	781.1	362.9	329.4	324.7	1615	2369	1093	336	176	178
SVEN_0457200	Domain of unknown function DUF676, lipase-like domain-containing protein	-1.7442	3.53127	5.59996e-08	5.36662e-07	478.3	350.8	309.3	111.3	94.4	134	701	630	433	103	50	74
SVEN_0231000	DOMINA protein	-3.05428	2.48529	1.01372e-14	2.0823e-13	234	198.8	187.9	33.4	19.5	20.7	343	357	263	31	10	11
SVEN_1199500	DOMINA protein	-1.59194	4.58267	2.04999e-08	2.08465e-07	658	705.2	961.6	221.5	247.2	303.5	966	1266	1344	205	132	167
SVEN_1852300	DOMINA protein	-1.63155	0.847639	0.00122526	0.00441953	41.2	79.3	38.9	16.2	26.3	8.6	61	140	55	15	15	4
SVEN_1937100	DOMON domain-containing protein	-3.40125	1.79446	1.07362e-11	1.63023e-10	142	83.8	155.6	7.6	19	9.6	208	152	217	7	11	5
SVEN_1034100	Dopamine D2-like receptor	-1.29759	1.29215	0.00813513	0.0225671	40.8	48.8	122.2	36.6	21.6	27.6	61	89	169	34	11	15
SVEN_0452800	Double-strand break repair protein MRE11A	-1.71448	6.71836	3.54021e-14	6.88668e-13	3369.9	3617.3	3519.7	1140.6	988	1071.8	4945	6491	4922	1056	528	588
SVEN_0454700	Double-stranded RNA-binding domain-containing protein	-1.98048	4.11828	4.85588e-11	7.01903e-10	675	433.9	673.1	146.9	151.5	153.1	990	780	941	136	81	84
SVEN_0556300	Dynein heavy chain, domain-2 and P-loop containing nucleoside triphosphate hydrolase domain-containing protein	-1.12325	4.65063	0.000517805	0.00210459	751	445.2	1034.1	405	301.8	315.8	1102	801	1445	375	161	173
SVEN_1786600	Dystrobrevin	-1.84365	1.84416	0.000288397	0.00127416	111.7	50.4	183.5	21.7	40.1	34.4	164	93	255	20	22	19
SVEN_1184200	E3 ubiquitin-protein ligase CBL-B	-1.40697	2.61004	0.000415752	0.00174326	146.1	287.5	125.3	67	69.3	74.5	215	513	176	62	37	41
SVEN_1032000	EF-hand domain and EF-hand domain pair-containing protein	-1.40443	1.11978	0.00044947	0.00186564	57	75.7	56.3	24.8	24.3	22.2	84	135	79	23	13	12
SVEN_1727200	EF-hand domain and EF-hand domain pair-containing protein	-1.09567	2.27393	0.00179175	0.00616161	133.5	138.2	143.1	74.5	55	63.9	196	248	200	69	29	35
SVEN_1848400	EF-hand domain and EF-hand domain pair-containing protein	-1.52761	0.960423	0.00175479	0.00605048	67.8	42.8	60.9	13.1	12.4	34	99	78	85	12	6	20
SVEN_1899100	EF-hand domain and EF-hand domain pair-containing protein	-1.4879	1.08935	0.000660863	0.00259175	51.4	86.3	49.7	31.2	17.6	17.2	76	153	70	29	9	9
SVEN_1933100	EF-hand domain and EF-hand domain pair-containing protein	-1.00786	1.89081	0.0100896	0.0270486	100.8	131.7	76.1	45.4	48.9	59.5	148	235	107	42	26	33
SVEN_0357800	EF-hand domain pair-containing protein	-1.34788	3.22078	0.00136327	0.00483701	458.7	243.1	152.9	119.9	72.9	142.6	671	437	215	111	38	79
SVEN_1737100	EG:86E4.5 protein	-1.36048	4.81837	1.0145e-05	6.40823e-05	940.6	1124.3	565	408.2	336.8	278.1	1380	2016	791	378	180	152
SVEN_0028800	Elongation of very long chain fatty acids protein	-2.36085	0.698339	2.02298e-07	1.78956e-06	46.8	58.8	49.2	9.7	9.5	10.8	69	105	69	9	5	6
SVEN_0649200	Endophilin B	-1.5674	1.3152	0.000264122	0.00117957	72.1	51.6	101.4	30.2	26.1	19.1	106	94	141	28	14	10
SVEN_1744200	Enhancer of rudimentary family-containing protein	-1.08439	1.96621	0.0103965	0.0277666	97.9	87.5	146.5	67.9	28.1	59.6	144	158	204	63	14	33
SVEN_0669400	Enoyl-CoA delta isomerase 2, mitochondrial	-1.18816	2.21917	0.0171145	0.0420634	139.7	45.2	222.2	58.3	65.1	55.1	205	84	309	54	35	30
SVEN_0350100	Epidermal growth factor-like domain and C-type lectin domain and MD domain and C-type lectin-like domain and C-type lectin fold domain-containing protein	-6.30173	5.47732	1.09218e-55	1.4984e-53	1744.5	2591.4	1357.4	32.3	24.3	14.1	2560	4648	1899	30	13	7
SVEN_0204400	Epidermal growth factor-like domain and C-type lectin domain and von Willebrand factor, type A domain and MD domain and C-type lectin-like domain and C-type lectin fold domain-containing protein	-6.803	8.94957	1.51298e-35	9.54154e-34	25706.9	31711.6	6469	245.1	165.4	161.3	37720	56902	9048	227	88	88
SVEN_0783500	Epidermal growth factor-like domain and C-type lectin domain and von Willebrand factor, type A domain and MD domain and Concanavalin A-like lectin/glucanase, subgroup domain and C-type lectin-like domain and C-type lectin fold domain-containing protein	-2.36055	7.92628	8.4725e-16	1.87161e-14	11304.8	9690.2	5539.1	1778	1853	1535.4	16587	17388	7747	1646	991	842
SVEN_0306700	Epidermal growth factor-like domain and Laminin G domain and Concanavalin A-like lectin/glucanases superfamily domain and Concanavalin A-like lectin/glucanase, subgroup domain-containing protein	-1.4173	2.52244	7.90372e-05	0.000404232	195.1	153.4	178.8	87.3	53.3	55.5	286	276	250	81	28	30
SVEN_0095400	Epidermal growth factor-like domain and Laminin G domain and GPCR, family 2, extracellular hormone receptor domain and EGF-like calcium-binding domain and Cadherin domain and Concanavalin A-like lectin/glucanases superfamily domain and Concanavalin A-like lectin/glucanase, subgroup domain and Cadherin-like domain-containing protein	-1.29121	2.92589	0.00367662	0.0114137	179.5	182.7	324	132.7	38.2	108.6	264	329	452	123	19	60
SVEN_0254800	Epidermal growth factor-like domain and MD domain-containing protein	-2.20448	6.88833	8.56936e-05	0.000434299	6133.3	5849.3	688.8	1270.1	818	661.4	8998	10494	965	1176	437	362
SVEN_1580300	Epidermal growth factor-like domain and Polysaccharide deacetylase domain and EB domain and Glycoside hydrolase/deacetylase, beta/alpha-barrel domain-containing protein	-2.36924	6.166	6.25084e-22	2.01159e-20	2736.3	2571.7	2512.8	598.3	436.6	476.1	4015	4615	3514	554	233	261
SVEN_0346500	Epidermal growth factor-like domain and von Willebrand factor, type A domain and MD domain-containing protein	-8.46944	7.23694	6.01244e-62	1.11946e-59	9579.7	6774.3	3220.6	10.9	25	19.8	14055	12156	4505	10	14	11
SVEN_1650200	Epidermal growth factor-like domain and von Willebrand factor, type C domain and EGF-like calcium-binding domain and Concanavalin A-like lectin/glucanases superfamily domain and Green fluorescent protein-like domain-containing protein	-1.40815	1.09561	0.000436163	0.00181812	69	56.6	60.7	28	24.3	17.3	101	102	85	26	13	9
SVEN_1892600	Epidermal retinol dehydrogenase 2	-1.52139	5.32175	7.0641e-08	6.63161e-07	1381.6	1605.2	861.1	440.7	480.3	419.6	2027	2879	1205	408	257	230
SVEN_0012600	Equilibrative nucleoside transporter 3	-1.49367	2.53389	0.00106071	0.00389608	222.7	245.7	69.1	61.6	63.7	65.5	326	439	98	57	34	36
SVEN_0263000	Equilibrative nucleoside transporter 3	-1.3888	0.703119	0.00333425	0.0104883	42.1	38	58.3	16.2	8.9	27.4	62	69	81	15	4	16
SVEN_1753900	Ergosterol biosynthesis ERG4/ERG24 family-containing protein	-1.89475	0.977219	0.000301905	0.00132263	43.8	49.1	90.2	27.9	5.4	15	65	89	125	26	2	8
SVEN_0150700	Ethanolaminephosphotransferase 1	-1.08142	3.72218	0.00177984	0.00613142	403.5	510.9	238.1	178.2	226.8	139.8	592	915	334	165	122	76
SVEN_1893900	Eukaryotic initiation factor 1A	-1.30231	3.3272	2.60034e-05	0.000148972	314.9	302.5	295.3	107	153.9	110	462	543	413	99	83	60
SVEN_0046500	Excitatory amino acid transporter 2	-1.74167	2.47638	0.000546693	0.00220368	56.7	213.4	267	66.9	43.9	49.6	85	382	372	62	23	27
SVEN_0225500	Excitatory amino acid transporter 2	-1.43864	1.14087	0.00213196	0.00716456	60.5	87.3	45.3	35.5	11	23.8	89	155	64	33	5	13
SVEN_0471500	Exonuclease 1	-1.05691	4.56948	5.89533e-05	0.000312129	770.3	628.9	677.8	384.5	310.9	301.3	1130	1129	948	356	166	165
SVEN_1025600	Exosome complex component CSL4	-1.51216	2.26968	0.000240073	0.00109023	123.7	119.8	203.1	44.4	72.9	39.4	182	216	283	41	40	21
SVEN_0509600	Extracellular ligand-binding receptor domain and Periplasmic binding protein-like I domain-containing protein	-1.09241	1.57769	0.0154435	0.038745	72	128	50.1	31.4	47.7	38.4	106	227	71	29	26	21
SVEN_0846800	F-actin-capping protein subunit alpha	-1.20636	5.06152	2.99186e-06	2.13081e-05	867.2	1017.6	1135.8	366.3	474.6	469.9	1273	1826	1588	339	254	258
SVEN_0396900	F-box domain-containing protein	-1.84787	1.58399	7.06552e-06	4.64306e-05	104.4	86.1	95.1	37.7	21.3	19.2	153	155	133	35	11	10
SVEN_1910400	F-box domain-containing protein	-3.2625	2.44897	1.97161e-09	2.33312e-08	130.1	361.3	119.4	30.1	22.4	10.6	192	644	168	28	12	5
SVEN_0954900	FACT complex subunit SSRP1	-2.26288	5.53155	1.6696e-07	1.499e-06	782	1042.7	3141.2	309	382.8	342.8	1149	1873	4390	286	205	188
SVEN_0295200	Fads2 protein	-1.4156	3.67261	0.00366192	0.0113726	289.7	764.9	134.8	169.5	142.4	133.6	426	1367	190	157	76	73
SVEN_0433800	Failed axon connections homolog	-1.99547	2.98842	0.00013101	0.000637921	199.8	94.2	510.3	82	69.2	50.4	294	172	711	76	37	27
SVEN_0273700	FAR-17a/AIG1-like protein family-containing protein	-2.09782	5.02833	1.46049e-13	2.66846e-12	990.6	1352.5	1078.2	202.1	320.6	278.7	1454	2426	1508	187	172	153
SVEN_0506500	Fas apoptotic inhibitory molecule 1	-2.51556	0.822022	1.09443e-06	8.39889e-06	74.1	29.5	70.4	14	6.4	9.4	108	55	98	13	3	5
SVEN_1933700	Fatty acid 2-hydroxylase	-1.26399	1.6192	0.00427565	0.0129696	76.7	95.5	94.5	33.5	57.4	19.9	113	171	132	31	32	10
SVEN_1579500	Fatty-acid amide hydrolase 2	-1.30263	1.70744	0.00327727	0.0103382	80.1	135.5	70.3	23.9	44.3	48.2	118	241	99	22	24	27
SVEN_1739600	FCH domain and SH3 domain-containing protein	-1.03558	4.83101	0.000112502	0.00055576	814.3	997.6	668.2	442.8	359.8	406.5	1195	1789	935	410	192	223
SVEN_1840400	Ferrochelatase, mitochondrial	-1.09945	4.83271	6.83046e-05	0.000355601	791.1	781.1	944.9	288.6	442.5	445.8	1161	1402	1321	267	237	245
SVEN_0107900	FeS cluster biogenesis domain-containing protein	-6.03205	1.74374	3.57799e-17	8.79871e-16	128.7	201.7	61.3	4.2	0.2	0.2	189	359	87	4	0	0
SVEN_0701800	FI09421p	-4.54551	1.7247	6.20969e-09	6.80109e-08	56.2	52	271.2	2.2	4.1	9.7	84	96	376	2	2	6
SVEN_0996100	FI11703p	-1.6457	6.39717	3.7978e-11	5.5305e-10	2874.7	2275.9	3161.7	1043.4	868	742.8	4218	4085	4421	966	464	407
SVEN_1860100	FI16515p1	-1.14383	3.62705	0.00128838	0.00461949	285.1	357.7	451	248.2	132.1	112.8	419	642	630	230	70	61
SVEN_1985600	FI18312p1	-1.07797	2.39027	0.020714	0.0493401	108.5	75	266.1	84.2	69.4	59.2	160	137	370	78	37	32
SVEN_0758400	FI18412p1	-1.30997	0.972981	0.00278	0.00897959	35.5	69.7	61.7	22.7	27.3	17.2	53	124	86	21	15	9
SVEN_1200500	FI18412p1	-1.13942	3.73179	0.000170938	0.000810141	409.7	453.5	311.4	155.6	215.8	162.7	601	813	436	144	116	89
SVEN_1574300	FI18412p1	-3.27694	3.88446	1.22612e-07	1.11751e-06	801.7	247	661.8	15.4	119.6	39.6	1175	446	925	14	67	21
SVEN_0947400	FI20012p1	-1.19935	0.930915	0.00604902	0.0174874	54.5	35.4	69.1	18.4	29	22.1	80	65	96	17	16	12
SVEN_0933200	FI21212p1	-1.37391	2.221	0.000363866	0.00155759	123.1	189.9	107.5	61.5	45.7	54.7	181	339	151	57	24	30
SVEN_1020500	FI21212p1	-1.72489	0.794261	7.45698e-05	0.000384143	45.4	48.3	61.8	14.1	19.8	13.2	67	87	86	13	11	7
SVEN_1230800	FI21212p1	-2.30827	5.05561	3.51104e-11	5.15128e-10	1523.1	755.7	1303.1	276.5	146.1	299.5	2234	1358	1822	256	77	165
SVEN_1702100	Fibronectin, type III domain and Immunoglobulin-like domain and Immunoglobulin I-set domain and Immunoglobulin-like fold domain-containing protein	-1.6602	2.30899	1.64609e-05	9.9401e-05	120.1	180.4	169.6	54	35	59.3	177	323	237	50	18	33
SVEN_0109500	Fibronectin, type III domain and Immunoglobulin-like fold domain-containing protein	-1.44844	3.42029	5.45746e-06	3.70142e-05	244.8	337.1	420.3	119.9	119.9	127.4	360	605	587	111	64	70
SVEN_1105200	Flavin monooxygenase FMO family and Flavin monooxygenase (FMO) 5 family and Dimethylaniline monooxygenase, N-oxide-forming family and Flavin monooxygenase-like family-containing protein	-3.72373	3.84705	1.4567e-18	3.90116e-17	489.7	901.3	314.5	48.6	38	42.1	719	1614	441	45	20	23
SVEN_0711200	FMRFamide receptor	-1.46544	1.20205	0.00423101	0.0128591	34.6	50.6	118.6	30.2	16.2	27.1	52	92	164	28	8	15
SVEN_1617400	Focal adhesion kinase	-2.03393	4.59725	5.08413e-14	9.74459e-13	823.9	763.2	925.5	231.1	182.1	198.9	1209	1370	1294	214	97	109
SVEN_1844500	Frag1/DRAM/Sfk1 family-containing protein	-1.07351	1.24538	0.0155259	0.0389017	69.6	40.3	86.4	39.9	18.4	34.3	102	74	120	37	9	19
SVEN_1774500	Frayed	-1.10742	4.58972	0.000141856	0.000685608	729.2	487.8	912.3	311.1	336.6	340.7	1070	877	1275	288	180	187
SVEN_1763900	G-protein-signaling modulator 1	-1.21897	4.98872	1.60355e-06	1.19206e-05	927.4	846.1	1106.5	424.5	391.2	421	1361	1519	1547	393	209	231
SVEN_0562000	G2/mitotic-specific cyclin-B3	-1.27617	5.34709	1.63885e-06	1.21247e-05	905.1	1413.1	1421.2	482.9	547.7	514.1	1329	2535	1987	447	293	282
SVEN_0837700	Galactose-binding domain-like and PITH domain-containing protein	-1.51219	1.07105	0.000464767	0.00191894	38.9	70	76.9	23.7	20.8	20.3	58	125	107	22	11	11
SVEN_0095600	Galectin, carbohydrate recognition domain and Concanavalin A-like lectin/glucanases superfamily domain and Concanavalin A-like lectin/glucanase, subgroup domain-containing protein	-1.53012	7.27323	1.04843e-08	1.10347e-07	4126.8	4056.4	6787	1608.4	1776.6	1798.8	6056	7280	9490	1489	950	987
SVEN_0556200	Gamma-aminobutyric acid A receptor/Glycine receptor alpha family and Neurotransmitter-gated ion-channel transmembrane domain and Neurotransmitter-gated ion-channel family and Neurotransmitter-gated ion-channel ligand-binding domain-containing protein	-1.09691	1.24845	0.00875797	0.0239634	77.3	44.9	75.3	35.6	35.1	21.2	113	82	105	33	19	11
SVEN_0941600	Gamma-aminobutyric acid A receptor/Glycine receptor alpha family and Neurotransmitter-gated ion-channel transmembrane domain and Neurotransmitter-gated ion-channel family and Neurotransmitter-gated ion-channel ligand-binding domain-containing protein	-1.40029	4.72255	5.51275e-07	4.56671e-06	878.6	837.6	762.8	373.6	339.9	223.9	1289	1503	1067	346	182	122
SVEN_1835800	Gamma-aminobutyric acid A receptor/Glycine receptor alpha family and Neurotransmitter-gated ion-channel transmembrane domain and Neurotransmitter-gated ion-channel family and Neurotransmitter-gated ion-channel ligand-binding domain-containing protein	-1.34783	1.37937	0.001159	0.00420381	81.9	94.8	50.2	34.5	25	29.3	120	169	71	32	13	16
SVEN_0782800	Gamma-aminobutyric acid receptor-associated protein	-1.42371	2.5144	0.000791247	0.00301832	124.8	115	285.1	71.3	53.3	70.8	184	208	397	66	28	39
SVEN_0933700	Garnet	-1.35228	5.76726	3.53882e-07	3.03106e-06	1565.9	1287.7	2233.9	709.6	651	631	2298	2312	3123	657	348	346
SVEN_0096400	GDNF/GAS1 domain-containing protein	-1.03848	2.34339	0.0157025	0.0392313	95.4	111.9	223.5	98.1	53.5	57.4	141	202	311	91	28	31
SVEN_1016100	GDP-D-glucose phosphorylase 1	-1.24141	2.21361	0.00123654	0.00445609	108.6	178.7	120.6	46.5	63.2	63.4	160	319	169	43	34	35
SVEN_0509100	GDP-fucose protein O-fucosyltransferase 2	-1.65995	4.28831	1.28469e-08	1.33772e-07	685.7	483.5	745.4	222.5	172.9	209.5	1006	869	1042	206	92	115
SVEN_0493500	GDP-Man:Man(3)GlcNAc(2)-PP-Dol alpha-1,2-mannosyltransferase	-1.39454	3.7568	1.75404e-06	1.29402e-05	423.9	362.9	471.5	162	177.1	139.2	622	652	659	150	95	76
SVEN_0565400	GDP-mannose 4,6 dehydratase	-1.52301	1.17483	0.00114215	0.00415616	73.8	49.5	78.2	34.4	9.3	25.3	108	90	109	32	4	14
SVEN_1629100	Gephyrin	-1.20093	4.52104	2.03104e-05	0.000120415	559.8	865.1	644.9	324	253.4	322.3	822	1551	902	300	135	177
SVEN_0557100	GH07323p	-1.62488	2.606	0.00136447	0.00483909	239.7	101.8	237.8	97	21.3	68.9	351	185	332	90	10	38
SVEN_0862200	GH10531p	-1.28538	1.79327	0.00133439	0.00475256	128	67.6	108.8	40	41.3	43.6	187	123	152	37	22	24
SVEN_1910600	Glia maturation factor, beta	-1.68439	0.837256	0.000262633	0.00117561	47.5	36.6	76.5	23.6	12.1	13.4	70	67	106	22	6	7
SVEN_1979900	Globin family and Globin-like domain and Globin, structural domain-containing protein	-3.78959	0.534191	1.44145e-10	1.98453e-09	48.3	32.6	68.5	3.3	2.3	5.1	71	60	95	3	1	3
SVEN_1728800	Glucosamine-6-phosphate isomerase	-2.21631	2.05666	8.92367e-08	8.28778e-07	123.8	189.9	107.5	38.8	25	26.1	182	339	151	36	13	14
SVEN_0464000	Glucosylceramidase	-4.33661	6.54359	2.98916e-16	6.8549e-15	3268.8	7234.2	1048.6	182.6	174.5	214.5	4797	12976	1468	169	93	118
SVEN_0424000	Glutamate receptor 1	-3.62281	3.12551	6.2819e-14	1.18088e-12	202.3	221.9	592.9	27	23.1	32.2	298	400	827	25	12	18
SVEN_0978400	Glutathione reductase, mitochondrial	-1.27073	4.11854	1.05422e-05	6.63231e-05	440.6	655	487.5	203.1	217.1	236.6	647	1174	682	188	116	130
SVEN_0509000	Glutathione S-transferase kappa 1	-1.13528	1.12782	0.00627644	0.0180206	39.6	75.3	66.6	30.2	24.8	27.4	59	134	93	28	13	15
SVEN_0265800	Glycerophosphocholine phosphodiesterase GPCPD1	-1.50169	2.36406	0.0043305	0.0131156	129.1	56.9	292	76.5	42.3	49.8	190	105	406	71	22	27
SVEN_0864900	Glycolipid transfer protein	-1.56144	1.01544	0.000366066	0.00156428	60	55.5	63.7	14.1	30.1	17	88	100	89	13	17	9
SVEN_0379200	Glycoprotein-N-acetylgalactosamine 3-beta-galactosyltransferase 1	-9.74692	1.33032	2.1824e-20	6.34437e-19	66.2	148.7	74.7	0	0	0	98	264	105	0	0	0
SVEN_1196900	Glycoprotein-N-acetylgalactosamine 3-beta-galactosyltransferase 1	-1.11435	1.37285	0.0053744	0.0157703	77.1	57.4	82.5	36.7	23.6	39.5	113	104	115	34	12	22
SVEN_1596900	Glycoprotein-N-acetylgalactosamine 3-beta-galactosyltransferase 1	-1.52675	1.53674	0.00442631	0.0133799	92.8	115.1	54.4	23.8	11.4	55	136	205	77	22	5	32
SVEN_0273200	Glycoside hydrolase family 38, N-terminal domain and Glycoside hydrolase/deacetylase, beta/alpha-barrel domain and Glycoside hydrolase, family 38, central domain and Glycoside hydrolase 38/57, N-terminal domain-containing protein	-1.89334	4.20315	8.26158e-10	1.04202e-08	522.3	537.3	810.1	205.1	139.4	157.1	767	965	1132	190	74	86
SVEN_0992500	Glycoside hydrolase, catalytic domain and Glycoside hydrolase family 20, catalytic core domain and Glycoside hydrolase, superfamily domain and Beta-hexosaminidase family-containing protein	-6.49853	6.79093	2.62534e-41	2.01276e-39	8316.2	3609.3	2316	48.6	59.3	49.5	12200	6478	3240	45	32	27
SVEN_0867600	Glycoside hydrolase, catalytic domain and Glycoside hydrolase, superfamily domain-containing protein	-5.65068	6.82517	7.49104e-69	1.77515e-66	6324.4	4332.5	3801	87.5	93.7	107	9279	7775	5316	81	50	59
SVEN_0095300	Glycoside hydrolase, family 1 and Glycoside hydrolase, catalytic domain and Glycoside hydrolase, superfamily domain-containing protein	-2.61774	1.44501	3.43564e-05	0.000191222	89.2	159.2	29.8	18.3	21.3	5.1	131	282	43	17	12	2
SVEN_0075500	Glycoside hydrolase, family 19, catalytic domain and Lysozyme-like domain-containing protein	-2.63845	1.34165	2.82185e-05	0.000159789	45.5	37.1	177.9	21.5	10.2	9.9	68	69	246	20	5	5
SVEN_0867700	Glycoside hydrolase, family 25 and Glycoside hydrolase, catalytic domain and Glycoside hydrolase, superfamily domain-containing protein	-5.72951	4.08735	3.3458e-38	2.33609e-36	932.3	727.3	472	15.1	17.8	6.6	1367	1305	661	14	10	3
SVEN_0867800	Glycoside hydrolase, family 25 and Glycoside hydrolase, catalytic domain and Glycoside hydrolase, superfamily domain-containing protein	-6.64597	3.57234	6.22098e-24	2.20127e-22	736.4	604.2	150.5	6.4	5.5	2.4	1079	1083	212	6	3	1
SVEN_0057100	Glycoside hydrolase, family 31 and P-type trefoil domain and Galactose mutarotase-like domain and Glycoside hydrolase, superfamily domain-containing protein	-2.35487	8.46448	5.06187e-16	1.14074e-14	13761.8	16598.2	8160	2347.3	2722.6	2460.8	20193	29783	11412	2173	1456	1350
SVEN_0057600	Glycoside hydrolase, family 31 and P-type trefoil domain and Galactose mutarotase-like domain and Glycoside hydrolase, superfamily domain-containing protein	-3.71562	6.64721	1.62423e-12	2.7082e-11	4179.1	6943.3	988.5	372.6	328.8	220.3	6132	12455	1384	345	176	120
SVEN_0182200	Glycoside hydrolase, superfamily domain-containing protein	-4.05282	4.20827	2.20131e-24	8.04404e-23	903.5	667.3	666.2	71	22.6	38.9	1325	1198	932	66	11	21
SVEN_0030000	Glycosyl transferase, family 14-containing protein	-3.08974	0.714001	5.92487e-08	5.64342e-07	67.9	63.9	33.7	7.5	10.2	0.6	99	114	48	7	6	0
SVEN_1217600	Glycosyl transferase, family 14-containing protein	-1.627	0.507114	0.000898944	0.00337158	37.3	35.9	50.4	15.1	19.3	5	55	65	70	14	11	2
SVEN_0822500	Golgin subfamily A member 7/ERF4 domain-containing protein	-1.04684	1.48885	0.0168985	0.0416734	48.4	75.1	109.4	43.2	44.2	25	72	135	152	40	24	13
SVEN_1008900	Gp210	-1.11293	6.77151	7.83105e-06	5.08206e-05	2885.9	4154.8	2689.8	1600.8	1395.7	1501.9	4235	7454	3762	1482	746	824
SVEN_0161100	GPCR, family 3, metabotropic glutamate receptor and GPCR, family 3 and Extracellular ligand-binding receptor domain and GPCR, family 3, nine cysteines domain and GPCR, family 3, C-terminal domain and Periplasmic binding protein-like I domain-containing protein	-1.91509	1.10316	7.75221e-06	5.04345e-05	64	61	76	15.2	13.8	24.4	94	110	106	14	7	14
SVEN_0158500	GPCR, rhodopsin-like, 7TM domain and 7TM GPCR, serpentine receptor class r (Str) family-containing protein	-2.17859	0.440912	1.17747e-05	7.30812e-05	35.2	52.4	37	7.6	13.8	6.1	52	93	52	7	8	3
SVEN_0001600	GPCR, rhodopsin-like, 7TM domain-containing protein	-1.48416	1.86565	0.00436326	0.0132097	171.5	35.2	126.1	41	34.3	43.4	250	66	176	38	18	24
SVEN_0512000	GPCR, rhodopsin-like, 7TM domain-containing protein	-1.71992	1.35027	1.32115e-05	8.14779e-05	72.8	76.2	86.7	24.8	25.9	20.6	107	137	121	23	14	11
SVEN_0731600	GPCR, rhodopsin-like, 7TM domain-containing protein	-1.14456	3.0308	0.00161997	0.00564284	176	212.5	329.7	125.2	121	77.9	259	382	460	116	65	42
SVEN_1727800	GPI ethanolamine phosphate transferase 2	-1.22082	3.00996	0.000364849	0.00155993	261.9	176.4	280.6	122	83.3	102.2	384	318	392	113	44	56
SVEN_1594500	GRAF ortholog	-1.06882	4.26488	0.000187462	0.000875195	515	710.8	456.6	300.2	243.7	257.3	756	1274	639	278	130	141
SVEN_0469600	GTP binding domain and P-loop containing nucleoside triphosphate hydrolase domain-containing protein	-2.95504	5.71005	5.75321e-14	1.08935e-12	1943.6	2971.3	1100.4	387.5	183.1	203.5	2852	5329	1540	359	97	111
SVEN_0469700	GTP binding domain and P-loop containing nucleoside triphosphate hydrolase domain-containing protein	-1.99511	7.40472	7.33451e-09	7.95504e-08	5056.5	9431.1	3159.9	1618.1	1390	1418.3	7420	16920	4420	1498	743	778
SVEN_0190400	GTP-binding nuclear protein Ran	-1.15198	4.60755	5.98545e-05	0.000316472	529.6	801.7	844.1	266.9	354.9	358.6	778	1438	1180	247	190	197
SVEN_1953300	Guanine nucleotide-binding protein G(k) subunit alpha	-1.27844	3.49704	0.00120695	0.00436354	192	558.7	273.5	142.6	165.5	114	283	999	383	132	89	62
SVEN_0461600	Guanine nucleotide-binding protein subunit beta-5	-1.80656	5.12095	4.64226e-13	8.17623e-12	1286.2	1116.6	1104	358.6	316.4	326.5	1887	2004	1544	332	169	179
SVEN_0950600	Guanine-nucleotide dissociation stimulator CDC25 domain and EF-hand domain and Protein kinase C-like, phorbol ester/diacylglycerol binding domain and EF-hand domain pair and Diacylglycerol/phorbol-ester binding domain and Ras guanine nucleotide exchange factor, domain-containing protein	-1.10609	3.23361	0.0006116	0.00242408	226.6	315.3	280.3	159.7	96.7	124.1	333	565	392	148	51	68
SVEN_0379700	Guanylate cyclase	-2.89541	2.17116	1.03517e-07	9.54602e-07	164.9	65.9	258.6	32.2	12.6	20.4	242	121	360	30	6	11
SVEN_0949000	Guanylate cyclase	-1.46363	1.95659	0.00528326	0.0155554	76.3	54.4	223.4	55	31.1	42.1	113	100	310	51	16	23
SVEN_0499200	Guanylate-kinase-associated protein family-containing protein	-1.17259	2.89286	0.0010822	0.00396568	233.2	197	223.9	60.7	116.8	114	342	354	313	56	63	63
SVEN_0696300	Heat shock 70 kDa protein 13	-1.12839	3.60039	0.000293185	0.00129163	315.3	415.6	338.8	209.4	124.7	153.5	463	745	474	194	66	84
SVEN_0946800	Helicase POLQ-like	-1.07261	3.3423	0.00033426	0.00144735	283.4	306	291.7	152.3	115.1	150.9	416	549	408	141	61	83
SVEN_1363100	Hematopoietic prostaglandin D synthase	-1.82702	0.624846	4.39889e-05	0.000238718	45.6	55.1	37.6	13	10	15.9	67	98	53	12	5	9
SVEN_1629600	Hematopoietic prostaglandin D synthase	-1.80778	5.31337	2.53885e-05	0.000146199	1581.5	1938	490.2	300.4	295	549.7	2320	3475	687	278	157	303
SVEN_1686200	Hemicentin-1	-1.2292	3.07559	0.000868553	0.00327645	210.9	304.9	238	148.9	61.9	109.3	310	546	333	138	32	60
SVEN_0332500	Hemopexin-like domain-containing protein	-1.78281	1.65954	3.67265e-05	0.000203256	128.7	91.1	79	35.6	16.5	34.1	188	164	111	33	8	19
SVEN_0517800	Hexosaminidase D	-1.06299	3.74649	0.000458209	0.00189687	350.1	504.1	313.5	179.3	179.8	200.2	514	903	439	166	96	110
SVEN_0624700	High affinity copper uptake protein 1	-1.37912	1.19221	0.00174683	0.00602567	49.3	57.6	92.2	21.7	34.3	20.7	73	104	128	20	19	11
SVEN_0938200	High mobility group box domain-containing protein	-1.4701	1.79764	0.00146166	0.00515107	104.2	132.8	77.5	32.5	60.8	19.9	153	237	109	30	34	10
SVEN_0376800	Histidine ammonia-lyase	-1.14742	7.38714	6.8105e-05	0.000355291	5894.7	3273	5862.7	1833.2	2878.5	2074.7	8649	5875	8198	1697	1540	1138
SVEN_0690000	Histidine decarboxylase	-2.34133	2.74596	3.92624e-05	0.000215764	321.1	328.3	53.2	64.6	40	34	470	587	76	60	21	18
SVEN_1086400	Histidine decarboxylase	-1.88111	6.12913	3.76374e-13	6.65892e-12	2706.5	2611.1	1840.2	759.3	560.1	621.8	3971	4685	2574	703	299	341
SVEN_0619300	Histidine phosphatase superfamily, clade-2-containing protein	-1.92882	3.06209	5.62195e-06	3.79578e-05	303.4	408.8	125.6	84.2	62.5	73	445	731	177	78	33	40
SVEN_0985500	Histidine phosphatase superfamily, clade-2-containing protein	-2.64044	6.32317	3.3212e-18	8.65726e-17	3408.5	3816.5	1744.1	489.3	464.1	484.8	5001	6847	2440	453	248	266
SVEN_1103700	Histidine phosphatase superfamily, clade-2-containing protein	-1.18242	2.62955	0.000856515	0.00323729	155.1	180.5	208.4	81	59.3	99.1	228	324	291	75	31	55
SVEN_0964800	Histidine triad nucleotide-binding protein 3	-1.52184	1.01273	0.00178467	0.00614536	48	48	82.2	12	33.3	17	71	87	114	11	19	9
SVEN_0000100	Histone H2A domain and Histone core domain and Histone-fold domain-containing protein	-2.07939	4.49932	2.48323e-09	2.89402e-08	657.3	568.7	1132.2	125.5	203.4	230.2	965	1022	1582	116	109	127
SVEN_0024900	Histone H2A domain and Histone core domain and Histone-fold domain-containing protein	-1.99307	4.74633	4.77307e-09	5.34264e-08	672.7	698.6	1400.5	179.4	263	254.7	988	1255	1957	166	141	140
SVEN_0071200	Histone H2A domain and Histone core domain and Histone-fold domain-containing protein	-1.6398	3.10619	3.34817e-05	0.000186886	212.1	346.8	268.8	53.1	77.4	135.8	312	621	376	49	41	76
SVEN_0076600	Histone H2A domain and Histone core domain and Histone-fold domain-containing protein	-1.56364	2.56008	4.49214e-05	0.000242768	146.8	225.8	181.6	57.3	44.4	85.8	216	404	254	53	23	48
SVEN_0179200	Histone H2A domain and Histone core domain and Histone-fold domain-containing protein	-4.52803	2.96955	7.55995e-10	9.55069e-09	114	100.8	727.3	13	10.1	17.5	169	184	1013	12	5	10
SVEN_1812500	Histone H2A domain and Histone core domain and Histone-fold domain-containing protein	-3.52922	3.14097	5.64611e-15	1.18372e-13	213.9	244.9	564.8	32.4	28.3	27.6	315	441	788	30	15	15
SVEN_0025000	Histone H2B family and Histone core domain and Histone-fold domain-containing protein	-1.6744	4.26733	1.1976e-07	1.09663e-06	471.1	633.6	784.2	140.6	232.8	220	692	1137	1096	130	125	121
SVEN_0071300	Histone H2B family and Histone core domain and Histone-fold domain-containing protein	-2.475	4.06013	8.95428e-10	1.12396e-08	337.8	507.2	968.8	84.4	101.4	140.7	497	911	1353	78	54	78
SVEN_0076500	Histone H2B family and Histone core domain and Histone-fold domain-containing protein	-2.27684	4.12618	2.33654e-10	3.15031e-09	375.4	582.1	901.9	113.5	116.5	153.9	552	1045	1260	105	62	85
SVEN_0179300	Histone H2B family and Histone core domain and Histone-fold domain-containing protein	-3.28896	1.85499	1.28401e-06	9.69207e-06	46.6	63.9	287.7	9.8	13.2	17.5	70	117	399	9	7	10
SVEN_1812600	Histone H2B family and Histone core domain and Histone-fold domain-containing protein	-2.23797	1.89353	3.02941e-05	0.0001708	51.4	109.4	214.5	19.5	24.6	35.2	77	197	298	18	13	20
SVEN_0025200	Histone H3	-2.0171	4.96011	2.04224e-13	3.66292e-12	875.3	1159.9	1193	223.7	291.3	284	1285	2081	1668	207	156	156
SVEN_0076300	Histone H3	-1.13071	1.77023	0.00923136	0.0250223	52.3	123.9	114	51.8	48.3	32.1	78	221	159	48	26	17
SVEN_0179500	Histone H3	-3.30506	4.55699	4.76941e-13	8.3813e-12	459	610.9	1682.3	74.6	93.5	110.3	675	1098	2350	69	50	61
SVEN_1812800	Histone H3	-4.94319	2.27552	1.11712e-09	1.38008e-08	83.5	77.6	415.1	12.8	0.7	4.2	124	142	577	12	0	2
SVEN_0951100	Histone H3.2	-1.28495	2.07189	0.00212531	0.00714529	109.5	119.7	142.6	32.6	77.8	42.6	161	215	199	30	43	23
SVEN_0307000	Histone H3.3	-1.96209	2.17275	0.00257286	0.00842889	51.3	59.8	335.1	50.6	22.3	41.7	77	110	465	47	11	23
SVEN_0025100	Histone H4 family and Histone core domain and Histone-fold domain-containing protein	-1.9275	1.41306	1.79506e-05	0.000107566	82.4	101.4	69	13.1	30.5	23.5	121	181	97	12	17	13
SVEN_0071400	Histone H4 family and Histone core domain and Histone-fold domain-containing protein	-3.06124	2.90412	6.4056e-16	1.43119e-14	254	245.9	337.9	26	42	32.9	373	442	472	24	23	18
SVEN_0076400	Histone H4 family and Histone core domain and Histone-fold domain-containing protein	-2.65053	3.30718	6.19739e-13	1.0722e-11	330.3	286.4	465.4	43.3	51.1	78.5	485	515	650	40	27	44
SVEN_0179400	Histone H4 family and Histone core domain and Histone-fold domain-containing protein	-3.43272	1.67026	3.3026e-11	4.86371e-10	79.1	86.2	183.4	8.7	11.2	12.4	117	156	255	8	6	7
SVEN_0435000	Histone-binding protein RBBP7	-1.04983	4.36269	0.000193378	0.000899059	493.7	724.5	574.8	259.3	341.2	266.6	725	1299	804	240	183	146
SVEN_1771300	Histone-lysine N-methyltransferase SETMAR	-1.95963	1.13465	6.65702e-05	0.000347981	52.7	83.6	70.8	26.8	5.4	19.8	78	149	99	25	2	11
SVEN_0606700	Homeobox protein cut	-2.041	3.25199	4.74248e-09	5.32084e-08	264	312.5	398.7	101.4	53.9	80.2	388	561	557	94	28	44
SVEN_0387200	HTH CenpB-type DNA-binding domain and Homeodomain-like and Brinker DNA-binding domain-containing protein	-2.30589	3.74138	1.60077e-13	2.90442e-12	455.8	390.1	576.8	94	86.6	107	669	701	806	87	46	59
SVEN_0972300	HtrL protein family-containing protein	-2.572	2.86762	7.71551e-12	1.19476e-10	205.3	345.4	234.3	49.6	34.6	47.2	302	618	328	46	18	26
SVEN_0301800	Hydroxysteroid dehydrogenase-like protein 2	-1.58433	4.86024	1.81277e-08	1.8628e-07	833.2	814.3	1171.8	286.3	382.2	272.3	1223	1462	1638	265	205	149
SVEN_1079300	Hydroxysteroid dehydrogenase-like protein 2	-1.19864	3.01137	0.000264839	0.0011821	208.9	215.9	290.7	93	110.1	109.2	307	388	406	86	59	60
SVEN_0000200	Hypothetical protein	-7.6812	6.20703	1.12108e-54	1.51152e-52	2414.7	5243.3	1884.9	20.4	15.1	10.1	3544	9405	2637	19	8	5
SVEN_0000576650	Hypothetical protein	-2.12282	0.651821	3.5838e-05	0.00019862	67.5	28	51.6	14	14.3	4.8	98	52	72	13	8	2
SVEN_0001300	Hypothetical protein	-1.50276	1.79569	0.000564446	0.00226241	88.3	108.1	119.6	31.4	22.2	57.8	130	194	167	29	11	33
SVEN_0003800	Hypothetical protein	-7.63943	6.52158	4.26264e-40	3.1447e-38	1183.9	5735.8	4957.5	17.3	22.1	20.1	1739	10290	6932	16	12	11
SVEN_0014100	Hypothetical protein	-1.32232	4.63517	1.29688e-06	9.76092e-06	726.3	943	627.5	333.7	293.9	290.2	1066	1691	878	309	157	159
SVEN_0018400	Hypothetical protein	-2.17713	0.737973	2.28331e-05	0.000132656	41.2	31.9	84.7	10.8	12.9	11.1	61	59	117	10	7	6
SVEN_0021300	Hypothetical protein	-1.30006	3.11293	0.000794643	0.00302832	316.7	145.9	322.9	136	76.3	105.8	464	264	451	126	40	58
SVEN_0024800	Hypothetical protein	-5.57552	1.58786	2.59509e-14	5.12464e-13	77.7	207.5	61.4	5.3	0.3	0.3	115	368	87	5	0	0
SVEN_0026200	Hypothetical protein	-5.31908	0.339934	4.21211e-14	8.17337e-13	33.7	51.1	47.3	1.1	0.1	1.7	50	91	66	1	0	1
SVEN_0030700	Hypothetical protein	-1.21085	4.18356	4.34834e-05	0.000236303	445.3	674.4	518.3	274.3	184.5	247.7	654	1209	725	254	98	136
SVEN_0044500	Hypothetical protein	-1.798	2.14389	2.47955e-05	0.0001431	154.9	84.2	187.2	31.4	46.2	45.2	227	153	261	29	25	25
SVEN_0046100	Hypothetical protein	-2.32341	0.309662	3.35388e-06	2.36069e-05	43.8	27.8	43.1	6.5	7.6	8.9	64	51	60	6	4	5
SVEN_0053500	Hypothetical protein	-2.64489	8.2081	4.77192e-21	1.44079e-19	12571.4	9304.3	11354.3	1324.4	1664.9	2325.7	18446	16697	15878	1226	890	1277
SVEN_0076700	Hypothetical protein	-1.9247	0.646478	1.67458e-05	0.000100965	39.9	45.6	57.5	17.2	8.3	11.3	59	82	80	16	4	6
SVEN_0083600	Hypothetical protein	-5.75083	3.99769	1.99267e-12	3.29444e-11	399.9	1293.8	307.3	29.9	5.1	1.1	588	2316	431	28	2	0
SVEN_0084400	Hypothetical protein	-6.71136	5.71303	6.80539e-29	3.00668e-27	3045.8	3066.2	619.5	29	22.4	12.2	4468	5500	868	27	12	6
SVEN_0088800	Hypothetical protein	-2.67445	3.50946	8.27323e-15	1.72066e-13	320.5	562.2	369.5	68	69	58.8	471	1007	517	63	37	32
SVEN_0094600	Hypothetical protein	-1.28465	1.08302	0.00477011	0.0142647	69.1	81.2	30	30.2	21.2	22.3	101	144	43	28	11	12
SVEN_0095800	Hypothetical protein	-1.46877	1.68084	0.000193669	0.00089934	122.5	79.2	87.8	38.8	37.2	28.1	179	143	123	36	20	15
SVEN_0100100	Hypothetical protein	-2.52826	1.12896	3.01674e-08	3.00521e-07	54	90.3	73.7	11.9	16.1	9.7	80	161	103	11	9	5
SVEN_0103400	Hypothetical protein	-1.61183	2.07341	0.000511364	0.00208274	70.7	112.7	210.7	38.9	34.5	55.3	105	203	293	36	18	31
SVEN_0104300	Hypothetical protein	-1.17482	1.13199	0.00774206	0.0216225	68.3	32.3	83.6	29.1	28	24.1	100	60	116	27	15	13
SVEN_0116200	Hypothetical protein	-2.76469	1.14186	3.91273e-08	3.83909e-07	57.5	106.5	59.7	6.6	11.2	15.4	85	189	84	6	6	9
SVEN_0117000	Hypothetical protein	-2.38138	0.96215	1.13484e-05	7.07689e-05	37.4	42.6	110.7	10.8	14.5	11.2	56	78	153	10	8	6
SVEN_0125300	Hypothetical protein	-2.09324	1.58863	2.41278e-07	2.1058e-06	105.8	83.1	106	22.7	27.4	18.9	155	150	148	21	15	10
SVEN_0125400	Hypothetical protein	-2.49394	0.360151	9.11126e-07	7.14644e-06	47.3	30.6	43.7	11.8	4.4	4.3	69	56	61	11	2	2
SVEN_0125500	Hypothetical protein	-2.17279	1.5259	3.45714e-06	2.42346e-05	84.3	65.5	134.5	17.3	30.2	15.4	124	119	187	16	17	8
SVEN_0132600	Hypothetical protein	-1.57961	1.43269	0.00126306	0.00454121	56	117.7	71.3	37.7	11.3	32.3	83	209	100	35	5	18
SVEN_0144600	Hypothetical protein	-1.61672	5.4116	1.69295e-09	2.03675e-08	1278.3	1778.6	1107.3	425.6	500.7	432.3	1876	3190	1549	394	268	237
SVEN_0166000	Hypothetical protein	-6.08092	3.47369	7.24001e-35	4.3219e-33	497	293.7	592.7	3.3	8.8	8.7	729	529	828	3	5	5
SVEN_0166100	Hypothetical protein	-6.39874	5.03194	1.94507e-42	1.56809e-40	1453.7	792.9	1928.7	25.8	13.7	8.5	2133	1425	2696	24	7	4
SVEN_0166200	Hypothetical protein	-6.79744	5.15903	3.53056e-47	3.6812e-45	1626.9	803.4	2143.3	11.9	10.1	19	2387	1444	2996	11	5	11
SVEN_0166300	Hypothetical protein	-6.25908	7.77535	2.52347e-36	1.64446e-34	12214.7	12738.8	3213.2	105.9	143.1	118.7	17922	22857	4495	98	77	65
SVEN_0168200	Hypothetical protein	-2.00108	1.58444	1.62035e-06	1.20062e-05	94	99.2	98	33.4	14.5	23.8	138	178	137	31	7	13
SVEN_0170200	Hypothetical protein	-1.0471	1.08335	0.0181	0.0440666	56.5	41.6	74.9	17.4	34.6	32.3	83	76	104	16	19	18
SVEN_0174700	Hypothetical protein	-1.47556	3.42842	2.92998e-06	2.08865e-05	270.8	431	310.9	133.9	119.8	109.9	398	772	435	124	64	60
SVEN_0178400	Hypothetical protein	-3.27959	0.137946	2.62614e-08	2.63964e-07	38.3	41	26.8	2.2	5.2	3.7	56	73	38	2	3	2
SVEN_0178600	Hypothetical protein	-2.04388	1.94981	1.2169e-06	9.22108e-06	170.4	89.4	122.9	37.7	21.7	32.7	249	162	172	35	11	18
SVEN_0179100	Hypothetical protein	-6.82723	4.48158	2.85756e-34	1.65527e-32	527.9	1476.4	839.3	16	4.6	2.8	776	2646	1174	15	2	1
SVEN_0184200	Hypothetical protein	-1.92815	1.94801	8.92612e-06	5.69814e-05	88.7	128.8	158.5	32.4	20.2	45.9	131	231	221	30	10	26
SVEN_0201800	Hypothetical protein	-1.23953	2.36408	0.0025214	0.0082929	131.2	215.2	108.2	85.2	42.7	63.9	193	384	152	79	22	35
SVEN_0207900	Hypothetical protein	-1.37782	2.48795	0.000192008	0.000893749	177.3	121.2	212.1	67	55.1	74.2	260	219	296	62	29	41
SVEN_0209200	Hypothetical protein	-9.75746	1.33029	7.38173e-19	2.02544e-17	80.8	54	157	0	0	0	119	99	218	0	0	0
SVEN_0219600	Hypothetical protein	-1.74008	3.52429	5.8328e-07	4.79627e-06	300.8	328.4	504.1	141.4	76.5	120.1	442	590	704	131	40	66
SVEN_0225100	Hypothetical protein	-2.06087	1.36724	0.000242813	0.00110012	61.5	48.5	140	16.3	9	34	91	89	194	15	4	20
SVEN_0248000	Hypothetical protein	-4.67637	0.289903	2.92046e-12	4.75791e-11	38.7	39.4	47.4	0	3.2	1.8	57	71	66	0	2	1
SVEN_0268100	Hypothetical protein	-1.35347	2.24404	0.00320018	0.0101276	111.3	100	215.5	61.5	28.3	76.7	164	181	300	57	14	43
SVEN_0284900	Hypothetical protein	-2.28112	4.378	1.36345e-15	2.96996e-14	857	766.9	596.7	155.5	144.4	156.7	1257	1376	835	144	77	86
SVEN_0289900	Hypothetical protein	-1.02765	1.9733	0.00805044	0.022356	138.2	101.2	89.8	41.2	64.6	56.4	202	182	126	38	35	31
SVEN_0293900	Hypothetical protein	-1.16867	1.60962	0.00699824	0.0197639	69.8	103.6	86.5	23.9	35.9	56.4	103	185	121	22	19	32
SVEN_0295100	Hypothetical protein	-5.98174	5.13522	6.69991e-20	1.89145e-18	1222.2	2746.3	495.2	14.2	43.4	12.4	1794	4923	694	13	25	6
SVEN_0299900	Hypothetical protein	-1.52649	4.44816	4.8055e-08	4.63939e-07	630.8	855.5	605.4	223.6	230.4	272.8	926	1534	847	207	123	150
SVEN_0302300	Hypothetical protein	-3.86345	5.03961	3.92156e-24	1.40672e-22	1145.3	779.5	2052	106.9	89.9	75.6	1681	1401	2868	99	48	41
SVEN_0322500	Hypothetical protein	-3.0111	3.57124	3.66685e-13	6.50221e-12	565.5	390.2	390.9	74.4	22.9	68.3	829	701	547	69	11	38
SVEN_0336700	Hypothetical protein	-4.95766	2.65992	2.51718e-14	4.98339e-13	300.9	372.6	82.6	3.3	13.5	7.4	441	666	117	3	8	4
SVEN_0345500	Hypothetical protein	-1.66566	0.92014	0.00115714	0.00419899	34.8	93.1	41	12	20.2	21.3	52	164	58	11	11	12
SVEN_0349600	Hypothetical protein	-1.4255	4.67578	6.45256e-08	6.11624e-07	744.7	880.8	785.1	346.7	266.3	282.9	1093	1580	1098	321	142	155
SVEN_0353000	Hypothetical protein	-2.75342	5.04541	0.00152042	0.00531979	617.8	109.6	2995.1	83.4	393	72	908	200	4184	77	214	38
SVEN_0361700	Hypothetical protein	-3.20809	4.20656	9.35558e-10	1.17245e-08	344.5	341.8	1452.5	66	69.7	95.5	507	616	2028	61	37	53
SVEN_0386000	Hypothetical protein	-1.08438	3.82524	0.000278126	0.00123366	357.5	422.4	461.4	246.1	161.8	175.6	525	758	645	228	86	96
SVEN_0404700	Hypothetical protein	-2.03398	3.63125	1.5341e-10	2.10837e-09	456.8	497.6	318.4	106.9	113.6	90	670	892	446	99	61	49
SVEN_0417300	Hypothetical protein	-1.26596	2.66194	0.000476321	0.00195593	230.1	136.3	199.6	73.5	66.3	95.6	337	246	279	68	35	53
SVEN_0420500	Hypothetical protein	-1.27402	1.43054	0.00184741	0.00631967	56	99.4	77.2	34.5	35.2	26.2	83	177	108	32	19	14
SVEN_0423900	Hypothetical protein	-1.93117	1.36047	6.19244e-05	0.000324999	74.1	45.7	125.4	29	17.5	17.1	109	84	174	27	9	9
SVEN_0430300	Hypothetical protein	-1.26499	1.1685	0.00220385	0.00738077	73.9	55.3	62.9	39.8	19.7	19.2	108	100	88	37	10	10
SVEN_0431800	Hypothetical protein	-1.77856	2.05291	4.76933e-05	0.00025686	93.5	160	143.9	37.8	56	21.7	138	286	201	35	31	11
SVEN_0435100	Hypothetical protein	-2.35159	0.364863	7.02796e-06	4.62615e-05	37.4	31.2	51.2	4.4	9.1	10.4	55	57	71	4	5	6
SVEN_0435600	Hypothetical protein	-3.20933	1.19108	8.29599e-10	1.043e-08	60.2	119.5	60.4	12.9	7.8	4.5	89	212	85	12	4	2
SVEN_0458500	Hypothetical protein	-7.9008	2.71992	4.06409e-27	1.66394e-25	357.8	322.7	130.7	0	3	0.1	524	578	184	0	2	0
SVEN_0467100	Hypothetical protein	-1.38584	1.89873	0.000715392	0.00276949	79.9	115.4	139.2	57.1	41.4	28.7	118	207	194	53	22	15
SVEN_0469500	Hypothetical protein	-1.87351	1.51606	3.54593e-05	0.00019694	63.5	73.6	135.3	25.9	17.8	30.3	94	133	188	24	9	17
SVEN_0472600	Hypothetical protein	-2.31443	3.76016	5.132e-10	6.63342e-09	270.4	567.8	604.8	105.8	111.5	72.3	398	1018	845	98	60	39
SVEN_0475800	Hypothetical protein	-1.78992	1.32139	2.83738e-05	0.000160496	63	73.4	97	30.1	22.5	14	93	132	135	28	12	7
SVEN_0476400	Hypothetical protein	-1.34645	1.86238	0.00130818	0.00466695	97.2	72.1	154.5	51.8	41.3	33.7	143	131	215	48	22	18
SVEN_0484500	Hypothetical protein	-1.34439	4.67958	0.000336222	0.00145452	538.4	521.7	1320	300.3	396.8	240	791	938	1844	278	213	131
SVEN_0487200	Hypothetical protein	-1.63263	1.26852	0.000112856	0.000556801	70.1	83.4	65.6	30.2	12.7	26.9	103	149	92	28	6	15
SVEN_0491300	Hypothetical protein	-1.13789	1.20709	0.0173115	0.042491	48.6	36.3	108.5	33.4	21.6	32.5	72	67	150	31	11	18
SVEN_0499000	Hypothetical protein	-1.32189	3.14042	0.000240568	0.00109184	312.5	334.5	155.9	106.9	104.9	109.3	458	599	219	99	56	60
SVEN_0518500	Hypothetical protein	-1.7425	2.33947	6.47954e-06	4.29771e-05	133.2	172.9	181.1	66.8	43.6	34.1	196	310	253	62	23	18
SVEN_0518600	Hypothetical protein	-1.43128	4.41766	3.43079e-06	2.40833e-05	544.8	588.1	881.6	268.9	181.1	296.1	800	1056	1232	249	96	163
SVEN_0521600	Hypothetical protein	-1.2819	2.96678	7.11832e-05	0.000369033	215.2	248.1	241.7	105.8	100.8	82.8	316	445	338	98	54	45
SVEN_0534400	Hypothetical protein	-1.18198	1.73219	0.00691966	0.0195844	89.1	52.9	144	50.7	37.9	37	131	97	200	47	20	20
SVEN_0538000	Hypothetical protein	-1.96147	3.32581	3.94161e-09	4.48014e-08	281.8	354.5	380.6	115.4	72	72	414	636	532	107	38	39
SVEN_0541600	Hypothetical protein	-3.02008	1.72276	7.58324e-06	4.95e-05	61.8	95.3	197.2	17.2	1.2	23.8	92	172	274	16	0	14
SVEN_0554900	Hypothetical protein	-2.78149	2.07352	8.55982e-09	9.13204e-08	187.2	75.6	187.8	19.5	28.8	17.1	274	138	262	18	16	9
SVEN_0559800	Hypothetical protein	-7.01443	4.39267	2.65045e-29	1.21208e-27	736.3	369.6	1567.7	3.3	5.9	11.5	1081	666	2190	3	3	7
SVEN_0565000	Hypothetical protein	-1.77552	4.15995	8.10554e-09	8.70677e-08	506.7	800.2	473	158.8	186.7	175	744	1434	662	147	100	96
SVEN_0572300	Hypothetical protein	-1.05024	3.29385	0.00280377	0.00902655	299.3	168.3	380.4	142.6	145.6	120.9	439	304	531	132	78	66
SVEN_0578200	Hypothetical protein	-2.67854	0.946779	9.7406e-06	6.16274e-05	37.4	31.1	125.4	9.7	11.1	9.3	56	58	173	9	6	5
SVEN_0580000	Hypothetical protein	-3.16536	1.56842	1.18336e-11	1.78646e-10	81.3	143.1	93.4	14	9.8	11.1	120	255	131	13	5	6
SVEN_0584000	Hypothetical protein	-1.1957	2.14568	0.00535751	0.0157266	146.8	75.2	164.3	80.8	40.6	46.4	215	137	229	75	21	25
SVEN_0585300	Hypothetical protein	-1.31593	4.22448	2.07957e-05	0.000122734	521.1	783.5	416.4	266.7	208.2	215.5	765	1404	583	247	111	118
SVEN_0590100	Hypothetical protein	-1.14808	1.18003	0.0191529	0.0462984	45.8	45	99	21.7	44.5	19.4	68	82	137	20	25	10
SVEN_0590200	Hypothetical protein	-1.44972	0.883604	0.00112165	0.004093	51.7	38.9	69.9	26.9	18.9	12.1	76	71	97	25	10	6
SVEN_0599000	Hypothetical protein	-1.37	2.17311	0.000147948	0.000711097	113.5	143.3	149.6	58.3	49	49.5	167	257	209	54	26	27
SVEN_0600200	Hypothetical protein	-1.79134	2.79932	7.0613e-07	5.72815e-06	187.7	304.7	188.4	60.5	72.5	64	276	545	264	56	39	35
SVEN_0600300	Hypothetical protein	-1.16851	0.684573	0.0089209	0.0243326	34.4	39.3	57.7	15.2	20.5	23.1	51	71	80	14	11	13
SVEN_0600600	Hypothetical protein	-1.3164	2.99803	0.000765175	0.00293278	231.6	151.1	343.4	95.1	125.6	70.6	340	273	479	88	68	38
SVEN_0608100	Hypothetical protein	-1.4661	2.5218	1.90591e-05	0.000113513	184.1	174.9	171.5	59.4	74.1	58.8	270	314	240	55	40	32
SVEN_0608400	Hypothetical protein	-1.15527	3.01979	0.00788677	0.0219795	240.6	103.3	370.8	106.9	83.5	130.2	353	188	517	99	44	72
SVEN_0616800	Hypothetical protein	-1.81074	1.17065	0.000556845	0.00223653	40.8	47.1	121.5	17.3	28.4	13.7	61	86	168	16	16	7
SVEN_0627500	Hypothetical protein	-1.26	2.41209	0.000474717	0.00195178	127.7	182.7	162.4	74.5	51.6	70.8	188	327	227	69	27	39
SVEN_0628200	Hypothetical protein	-1.00409	1.73462	0.00968227	0.0261177	85	88.5	102.4	51.8	29.6	55.6	125	159	143	48	15	31
SVEN_0630400	Hypothetical protein	-1.55261	1.86723	0.000230738	0.00105518	95.8	114.3	125.3	27.1	57.6	30	141	205	175	25	32	16
SVEN_0632500	Hypothetical protein	-1.60197	1.26781	0.00157868	0.00551129	66.6	31	121.3	23.8	27.6	20.6	98	58	168	22	15	11
SVEN_0641600	Hypothetical protein	-1.30107	3.60875	2.10205e-05	0.000123874	326.2	402	386.2	186.7	147.9	116	479	721	540	173	79	63
SVEN_0644000	Hypothetical protein	-4.42266	1.42703	1.26396e-11	1.9008e-10	118.2	37.5	146.7	3.3	6.9	3.9	173	70	204	3	4	2
SVEN_0644100	Hypothetical protein	-4.58975	1.04355	1.3432e-12	2.25888e-11	71.4	40.1	115.4	2.2	2.2	4.9	105	74	160	2	1	3
SVEN_0644700	Hypothetical protein	-6.19687	2.91868	6.79594e-22	2.16033e-20	353.3	122.1	455.7	2.2	6.7	3.8	518	222	636	2	4	2
SVEN_0653800	Hypothetical protein	-6.016	3.63973	5.84911e-35	3.60158e-33	300.4	527.2	729.5	8.6	7.6	7.5	442	946	1019	8	4	4
SVEN_0653900	Hypothetical protein	-4.49547	2.20352	9.54477e-12	1.46067e-10	94.5	87.8	357.4	8.6	4.5	10.4	140	160	497	8	2	6
SVEN_0656000	Hypothetical protein	-8.24129	5.17261	1.49143e-84	5.83149e-82	1589.3	1787.6	1263.9	4.3	4.1	6.9	2332	3207	1768	4	2	4
SVEN_0683100	Hypothetical protein	-1.24334	1.20896	0.00507566	0.0150176	85.1	68.6	43.1	39.8	24.8	17.7	124	123	61	37	13	9
SVEN_0689600	Hypothetical protein	-1.14555	1.8028	0.00715885	0.0201592	91.1	71.7	135.8	57.1	50.1	27.1	134	130	189	53	27	14
SVEN_0689800	Hypothetical protein	-2.30408	2.36142	3.9489e-07	3.33482e-06	206.1	130.8	194.7	46.3	45.7	14.7	302	236	272	43	25	7
SVEN_0690500	Hypothetical protein	-4.87355	1.08957	4.76818e-10	6.21453e-09	72.8	26.9	137.2	1.1	0.3	6.1	107	51	190	1	0	4
SVEN_0695400	Hypothetical protein	-1.05644	1.2264	0.00533063	0.0156536	64.7	61.1	66.5	31.3	30.1	31	95	110	93	29	16	17
SVEN_0701600	Hypothetical protein	-2.57219	1.53455	1.37655e-08	1.42956e-07	74.5	130.7	92.1	23.6	12.1	13.4	110	233	129	22	6	7
SVEN_0720500	Hypothetical protein	-1.33951	0.781106	0.0049589	0.0147279	39.2	31.5	75.3	17.3	15.6	24.7	58	58	104	16	8	14
SVEN_0723900	Hypothetical protein	-2.18985	0.789216	2.1727e-05	0.000126889	63	68	32.3	12.9	17.5	4.8	92	121	46	12	10	2
SVEN_0740200	Hypothetical protein	-1.41413	6.63214	2.26965e-09	2.65698e-08	3183.3	3302.5	2906	1410.6	1100.1	1010.6	4671	5926	4064	1306	588	554
SVEN_0741900	Hypothetical protein	-1.06623	3.20711	0.000686759	0.00267187	286.4	210.6	302.7	113.5	127.2	141.7	420	379	423	105	68	78
SVEN_0742200	Hypothetical protein	-2.84766	1.60564	3.03396e-09	3.49934e-08	83.4	74.4	163.3	16.2	13.4	14.7	123	135	227	15	7	8
SVEN_0774800	Hypothetical protein	-1.64361	2.98675	0.000292835	0.00129085	351.1	315.6	94.8	92.8	85.8	64.8	514	565	134	86	46	35
SVEN_0782100	Hypothetical protein	-1.19669	1.21537	0.00446293	0.0134854	79.4	66.3	50.4	41.9	21.5	21	116	119	71	39	11	11
SVEN_0802800	Hypothetical protein	-2.57585	0.820284	3.82962e-07	3.2446e-06	41	48	85.2	12.9	11	4.6	61	87	118	12	6	2
SVEN_0808600	Hypothetical protein	-1.9748	3.47093	4.91976e-10	6.38019e-09	421.4	391.3	315.7	113.3	75.9	96.6	618	702	442	105	40	53
SVEN_0815000	Hypothetical protein	-1.75499	2.78158	0.000263386	0.0011783	214.6	361.4	92.7	50.9	93.3	53.7	315	645	131	47	51	29
SVEN_0816000	Hypothetical protein	-1.06355	4.5911	8.13704e-05	0.00041508	682.1	590.2	838.5	320.8	380.8	308.6	1001	1060	1172	297	204	169
SVEN_0838000	Hypothetical protein	-2.48321	2.30821	1.35679e-06	1.01824e-05	146.2	116.1	259.1	49.5	31.8	11.1	215	210	361	46	17	5
SVEN_0856600	Hypothetical protein	-1.14043	3.88915	0.000102401	0.000511351	393	485.7	434.7	228.9	151	214.7	577	871	608	212	80	118
SVEN_0876000	Hypothetical protein	-1.60131	5.83507	7.20467e-07	5.83235e-06	1500.2	2905.2	1173.5	697.7	582	558.3	2202	5210	1642	646	311	306
SVEN_0876700	Hypothetical protein	-1.2786	3.92972	6.11945e-05	0.000322019	453.1	624.1	311.9	204.1	196.3	171.9	665	1118	437	189	105	94
SVEN_0882300	Hypothetical protein	-6.10931	4.43684	7.94549e-19	2.17251e-17	167.7	1579.5	990.6	11.9	13.2	14.4	248	2830	1385	11	7	8
SVEN_0883200	Hypothetical protein	-2.13212	0.336475	1.46931e-05	8.95556e-05	46	36.6	31.9	6.5	10.8	9.1	67	66	45	6	6	5
SVEN_0888200	Hypothetical protein	-3.87953	2.55323	3.93049e-17	9.57521e-16	173.3	182.2	325.5	16.2	10.3	19.4	255	328	454	15	5	11
SVEN_0888300	Hypothetical protein	-4.79499	3.79517	1.0228e-30	5.09444e-29	409	478.8	818.2	20.5	15.8	24.9	601	860	1143	19	8	14
SVEN_0897300	Hypothetical protein	-1.95657	2.40585	3.75566e-07	3.18873e-06	148.2	160.8	216.4	33.6	55.1	47.2	218	289	302	31	30	26
SVEN_0899300	Hypothetical protein	-3.55219	3.09877	2.22175e-20	6.43485e-19	314	381	296.5	22.8	39.6	22.6	461	683	415	21	22	12
SVEN_0899400	Hypothetical protein	-2.37408	2.11832	6.06495e-09	6.66123e-08	121.6	165.8	160.3	26	21.5	38.8	179	297	224	24	11	22
SVEN_0900600	Hypothetical protein	-2.00403	3.04488	5.77427e-08	5.52014e-07	401	201.5	234.2	64.8	72.8	71	587	363	328	60	39	39
SVEN_0906900	Hypothetical protein	-2.00622	1.23548	2.88283e-06	2.05879e-05	79.1	54.4	91.2	17.3	17.1	21.5	116	99	127	16	9	12
SVEN_0913200	Hypothetical protein	-2.67798	0.849481	8.76955e-07	6.89225e-06	38.9	97	42.4	11.8	10.9	4.6	58	171	60	11	6	2
SVEN_0941400	Hypothetical protein	-1.35438	0.732777	0.00134953	0.00479697	44.9	39.1	56.8	19.4	15.5	19.9	66	71	79	18	8	11
SVEN_0945200	Hypothetical protein	-1.36487	0.48886	0.00593068	0.0171872	37.4	49.1	30.4	25.7	5.3	13.2	55	87	43	24	2	7
SVEN_0946300	Hypothetical protein	-2.53693	1.91381	5.87299e-09	6.46856e-08	171	83.7	138.1	25.9	22.5	18.8	250	152	193	24	12	10
SVEN_0949200	Hypothetical protein	-1.48564	0.571496	0.0025395	0.00833358	33.7	30	63.7	14.1	21.3	10	50	55	88	13	12	5
SVEN_0954700	Hypothetical protein	-1.36221	0.879833	0.00208034	0.00701218	75.8	37.7	44.1	24.8	19	17	110	69	62	23	10	9
SVEN_0958100	Hypothetical protein	-1.30975	2.736	0.00260826	0.00851277	173.5	100.1	328.8	99.3	64.6	78.6	255	182	458	92	34	43
SVEN_0958200	Hypothetical protein	-3.95807	4.79135	2.97396e-19	8.27628e-18	453.4	1556	1343.3	73.4	55.4	86.6	667	2790	1878	68	29	48
SVEN_0962400	Hypothetical protein	-6.76701	2.08877	6.00208e-27	2.4446e-25	213.8	166.5	129.7	3.2	0.2	0.2	313	299	182	3	0	0
SVEN_0966500	Hypothetical protein	-1.82452	1.41956	6.95506e-05	0.000361386	72.6	118.7	59.6	22.7	32.3	15.7	107	211	84	21	18	8
SVEN_0969200	Hypothetical protein	-2.79838	1.37202	1.94113e-09	2.31043e-08	100.4	61.6	106.1	9.8	13.1	15.8	147	112	148	9	7	9
SVEN_0969600	Hypothetical protein	-2.12031	1.29091	6.51728e-07	5.31995e-06	82.5	63.5	91.8	24.7	13.9	15.1	121	115	128	23	7	8
SVEN_0969700	Hypothetical protein	-1.69573	0.816467	0.00121163	0.00437843	35.6	44.2	78	10.9	27.6	10.1	53	80	108	10	16	5
SVEN_0976200	Hypothetical protein	-1.29276	0.78897	0.00484199	0.0144465	52.6	27.4	65.6	17.3	22.1	20.1	77	51	91	16	12	11
SVEN_0991200	Hypothetical protein	-1.11204	2.35778	0.00689719	0.0195279	201.1	83	158.1	86.3	55.2	62.4	294	151	221	80	29	34
SVEN_0992900	Hypothetical protein	-1.29765	2.87457	0.00216864	0.00727531	300	103.9	259.2	107.9	61.4	99.8	439	189	362	100	32	55
SVEN_0996000	Hypothetical protein	-1.0037	0.949829	0.0181687	0.044179	45.4	40.1	69.9	22.7	22.9	32	67	73	97	21	12	18
SVEN_0996200	Hypothetical protein	-1.47332	1.07268	0.000480478	0.00196925	79.6	55.4	49.7	20.6	27.3	18.8	116	100	70	19	15	10
SVEN_1000573450	Hypothetical protein	-1.91861	0.460651	0.000155467	0.000744948	48.7	41.2	33.3	7.6	18.7	6.3	71	74	47	7	11	3
SVEN_1019100	Hypothetical protein	-1.25656	2.37013	0.000904503	0.00338755	124.3	124.8	209.5	59.4	61.9	70.7	183	225	292	55	33	39
SVEN_1019400	Hypothetical protein	-2.69704	0.614074	8.05606e-07	6.43497e-06	42.7	76.6	29.4	6.5	6	10.3	63	135	42	6	3	6
SVEN_1033900	Hypothetical protein	-1.76058	3.94315	9.22056e-06	5.84791e-05	634.3	657.9	233.6	198.6	119	131.9	930	1179	328	184	63	72
SVEN_1036700	Hypothetical protein	-3.29361	0.215133	4.17344e-09	4.72305e-08	36.7	30.7	46.8	7.4	2.3	0.4	54	56	65	7	1	0
SVEN_1037100	Hypothetical protein	-1.67319	1.51523	0.000118064	0.000579573	94.2	57	113.5	22.8	34.6	25.8	138	104	158	21	19	14
SVEN_1040500	Hypothetical protein	-2.76621	0.534235	3.51435e-08	3.47496e-07	50.5	37.4	53.8	8.6	8.9	2.7	74	68	75	8	5	1
SVEN_1040600	Hypothetical protein	-2.19238	1.8213	5.71622e-07	4.70535e-06	151.2	96.4	105.6	16.3	34.3	27.2	221	174	148	15	19	15
SVEN_1041000	Hypothetical protein	-7.79874	5.09674	1.99481e-33	1.09087e-31	425.3	2386.6	1583.4	6.5	5.8	7.2	626	4279	2214	6	3	4
SVEN_1051600	Hypothetical protein	-2.1293	1.50011	6.1245e-06	4.08648e-05	58.6	140.2	77.7	20.5	25.5	17	87	249	109	19	14	9
SVEN_1056400	Hypothetical protein	-2.30102	3.0335	1.00087e-09	1.24433e-08	231.3	228.4	401.2	64.8	44.2	65.1	340	411	560	60	23	36
SVEN_1056800	Hypothetical protein	-1.02788	1.12657	0.0140228	0.0355802	66.3	46.2	65.2	20.6	31.5	35.6	97	84	91	19	17	20
SVEN_1060900	Hypothetical protein	-1.71985	0.677054	0.000247937	0.00111879	54.1	48.5	39.8	19.4	5.2	17.7	79	87	56	18	2	10
SVEN_1084700	Hypothetical protein	-2.24518	1.44784	7.02103e-05	0.00036433	136	104.1	29.8	19.4	25.1	12	198	186	43	18	14	6
SVEN_1089900	Hypothetical protein	-2.77967	1.55952	6.83865e-06	4.51294e-05	85.5	180	41.3	16.2	22.8	5.1	126	319	59	15	13	2
SVEN_1105700	Hypothetical protein	-2.71863	1.64386	4.20615e-08	4.10126e-07	94.4	83.5	148	8.8	26.1	14.9	139	151	206	8	15	8
SVEN_1137200	Hypothetical protein	-8.37703	7.49364	2.20834e-122	5.75642e-119	6776.6	9138.7	7479.1	23.8	19.4	26.9	9944	16398	10459	22	10	15
SVEN_1161900	Hypothetical protein	-1.82616	1.13533	1.63111e-05	9.86484e-05	82.9	65	56.2	25.8	14	16.8	121	117	79	24	7	9
SVEN_1164600	Hypothetical protein	-1.52195	1.54501	0.00127412	0.00457678	115.8	83.4	64.6	16.4	48.1	27.7	169	150	91	15	27	15
SVEN_1183900	Hypothetical protein	-1.72813	3.4548	3.94327e-07	3.33366e-06	418.8	430.2	226.7	118.8	97.8	107.6	614	771	318	110	52	59
SVEN_1184600	Hypothetical protein	-1.98149	1.71687	0.000289066	0.00127568	52.2	105.8	161.9	36.6	34.6	9.2	78	190	225	34	19	4
SVEN_1242400	Hypothetical protein	-1.12073	7.3195	4.95411e-06	3.39537e-05	4574.9	3821.7	5862.8	2229.5	2080	2247.3	6713	6859	8198	2064	1112	1233
SVEN_1242800	Hypothetical protein	-1.2339	4.44995	6.78355e-06	4.48177e-05	704.1	752.2	526.6	307.8	278.8	255.7	1033	1349	737	285	149	140
SVEN_1341200	Hypothetical protein	-1.89256	6.13222	7.64835e-11	1.08746e-09	3273.4	1615.7	2296.8	771.1	578.6	583.8	4802	2901	3212	714	309	320
SVEN_1341400	Hypothetical protein	-1.50828	1.58877	0.000702041	0.0027259	133.2	69	70.4	45.2	25.2	24.6	194	125	99	42	13	13
SVEN_1402200	Hypothetical protein	-5.73612	7.09435	4.0242e-31	2.07034e-29	5580.7	9609.6	2262.9	134.9	115.7	76.2	8189	17240	3166	125	62	41
SVEN_1402500	Hypothetical protein	-5.34291	3.86436	1.2506e-22	4.21537e-21	549.1	1025.4	234.2	16.2	11.8	16.2	806	1836	329	15	6	9
SVEN_1473800	Hypothetical protein	-3.85256	2.69992	4.44559e-16	1.00767e-14	197.2	196.6	361.3	9.8	16.9	25.8	290	354	504	9	9	15
SVEN_1473900	Hypothetical protein	-4.44004	3.76111	3.30787e-27	1.36145e-25	404.9	449.1	796.8	30.2	17.9	27.2	595	807	1113	28	9	15
SVEN_1480800	Hypothetical protein	-1.18013	5.26673	5.28027e-05	0.000283014	1000.8	1525.1	942.1	665.2	396	467.1	1469	2735	1318	616	211	256
SVEN_1498900	Hypothetical protein	-2.14892	3.24047	3.82725e-09	4.35649e-08	268.1	354.1	358.4	107.8	64.3	47.2	394	635	501	100	34	25
SVEN_1574200	Hypothetical protein	-1.24321	1.26428	0.00786412	0.0219242	104.6	34.5	66.4	29.2	33.2	24.3	152	64	93	27	18	13
SVEN_1581800	Hypothetical protein	-1.18197	3.46164	5.98954e-05	0.000316474	286.6	333.8	359.9	140.4	151.3	140.5	421	599	503	130	81	77
SVEN_1583700	Hypothetical protein	-2.08572	5.08408	1.0099e-08	1.06434e-07	1241.1	576.5	1737.2	237.7	328.2	271.8	1821	1037	2428	220	176	149
SVEN_1605900	Hypothetical protein	-1.48518	1.83108	0.000466434	0.00192379	101.4	85.8	136.3	28.2	56	31.7	149	155	190	26	31	17
SVEN_1609700	Hypothetical protein	-2.25541	2.5871	6.75816e-09	7.36055e-08	204.4	139.5	278.1	43.2	43.1	43.8	300	252	388	40	23	24
SVEN_1616900	Hypothetical protein	-1.04323	3.63247	0.00428964	0.0129969	289.2	491.5	292.1	109.3	168.5	243.9	425	880	409	101	90	135
SVEN_1624900	Hypothetical protein	-1.68995	2.34219	2.13059e-05	0.000124897	157.4	196.2	129.8	48.6	33.3	67.7	231	351	182	45	17	38
SVEN_1630200	Hypothetical protein	-1.79764	2.06153	0.000230811	0.00105518	81.7	89.4	231	44.2	46	25.1	121	162	321	41	25	13
SVEN_1638000	Hypothetical protein	-1.54323	1.51995	0.00174341	0.00601918	50.3	69.7	140.6	27	19.9	42.2	75	126	195	25	10	24
SVEN_1642200	Hypothetical protein	-1.05465	3.31481	0.00583171	0.0169343	303.4	171.1	386.8	132.9	188.7	92.8	445	309	540	123	102	50
SVEN_1677500	Hypothetical protein	-1.16896	2.37908	0.00305004	0.00972333	131.9	129.4	192.1	43.4	86.5	72.6	194	233	268	40	47	40
SVEN_1686400	Hypothetical protein	-1.704	3.19299	1.28317e-07	1.16408e-06	310.2	250.8	330.6	112.2	75.7	84.3	455	451	462	104	40	46
SVEN_1699700	Hypothetical protein	-1.24044	4.2975	2.11189e-05	0.00012425	607.9	669.1	506	185.9	278.1	292.6	892	1200	708	172	149	161
SVEN_1700200	Hypothetical protein	-1.64193	3.72249	2.00996e-05	0.000119256	480.7	592.5	208.6	170.5	115	124.5	705	1061	293	158	61	68
SVEN_1700800	Hypothetical protein	-1.63443	3.35046	9.97663e-07	7.7608e-06	305.8	376	303.7	145.6	78.1	91.8	449	674	425	135	41	50
SVEN_1703200	Hypothetical protein	-3.54357	3.83538	2.1891e-10	2.96172e-09	742.9	809.5	124	50.7	50.3	42.5	1089	1450	175	47	27	23
SVEN_1706300	Hypothetical protein	-1.08931	3.09767	0.000938543	0.00349829	246.7	303.8	193.4	137.1	114.3	97.5	362	544	271	127	61	53
SVEN_1707900	Hypothetical protein	-1.23451	2.51505	0.000267314	0.00119032	163.5	156.3	186.8	77.7	65.9	71.2	240	281	261	72	35	39
SVEN_1708000	Hypothetical protein	-4.82613	3.11302	5.57688e-25	2.07673e-23	348.2	471.4	227.5	9.8	17.6	9.7	511	844	319	9	10	5
SVEN_1708100	Hypothetical protein	-4.12168	3.05786	1.93966e-16	4.5278e-15	427.9	408.6	152.1	26.9	10.7	18.4	627	732	214	25	5	10
SVEN_1708500	Hypothetical protein	-5.94232	4.378	8.27259e-12	1.27597e-10	1067	1410.2	146.1	28.9	11.9	1.2	1565	2527	206	27	6	0
SVEN_1715600	Hypothetical protein	-1.59052	1.68567	6.08247e-05	0.000320734	101.6	86	108.1	27.1	41.9	29.6	149	155	151	25	23	16
SVEN_1715700	Hypothetical protein	-1.48128	2.73981	1.5665e-05	9.4888e-05	194.1	184.1	243.4	61.7	76.6	85	285	331	340	57	41	47
SVEN_1717900	Hypothetical protein	-1.06171	4.99557	0.0203568	0.0486521	517.7	403.6	1877.9	429.9	412	498.8	761	727	2623	398	220	274
SVEN_1727600	Hypothetical protein	-4.56924	2.78098	2.01842e-23	6.95334e-22	343.3	206	271.7	11.9	15.9	6.4	503	371	380	11	9	3
SVEN_1727700	Hypothetical protein	-5.19676	4.49627	1.21885e-38	8.58685e-37	1230.8	722.6	867.2	20.6	39.1	17.5	1805	1298	1213	19	22	9
SVEN_1733300	Hypothetical protein	-1.96658	1.30725	0.000495387	0.00202717	40.7	55.5	140.2	12	15.7	32.5	61	101	194	11	8	19
SVEN_1734200	Hypothetical protein	-3.02717	2.13525	2.92817e-07	2.52462e-06	106.3	140	234	35.4	19	3.6	157	252	326	33	10	1
SVEN_1741900	Hypothetical protein	-3.24242	1.61592	1.35088e-09	1.64035e-08	95.8	169.3	64.4	6.6	12.8	15.6	141	301	91	6	7	9
SVEN_1746200	Hypothetical protein	-4.09558	0.822821	1.60621e-10	2.20361e-09	61.3	31.7	96	2.2	6.6	2.2	90	59	133	2	4	1
SVEN_1746600	Hypothetical protein	-4.41163	1.36776	5.06622e-14	9.73411e-13	61.3	97	130.1	5.4	0.5	6.7	91	174	181	5	0	4
SVEN_1748700	Hypothetical protein	-1.11649	3.55008	0.00187297	0.00639311	285.9	236.5	508	199.7	121	153.3	420	426	709	185	64	84
SVEN_1756900	Hypothetical protein	-1.30972	1.63316	0.00137154	0.00485973	83.7	112.1	75.5	29.2	49	31.6	123	200	106	27	27	17
SVEN_1757600	Hypothetical protein	-2.65474	1.06959	1.36044e-07	1.23132e-06	60.4	96.3	53.2	5.5	15.8	12.5	89	171	75	5	9	7
SVEN_1757700	Hypothetical protein	-2.65881	2.41234	1.13735e-12	1.92512e-11	192.2	197.4	180.1	29.2	33.3	27.7	282	354	252	27	18	15
SVEN_1757800	Hypothetical protein	-1.40189	1.03767	0.00206002	0.00695267	77.6	46.2	54.2	15.2	33.7	18.8	113	84	76	14	19	10
SVEN_1759300	Hypothetical protein	-1.26224	3.75555	2.12372e-05	0.000124681	401.3	331	493.8	184.7	172.1	153.7	589	595	690	171	92	84
SVEN_1759500	Hypothetical protein	-1.52527	0.660628	0.00035125	0.00151338	49.2	36.8	50.9	17.3	16.7	13.3	72	67	71	16	9	7
SVEN_1764700	Hypothetical protein	-9.45318	6.99649	3.07706e-87	1.33681e-84	5528.4	7674.9	3383.8	10.7	7.6	4.4	8112	13770	4733	10	4	2
SVEN_1768600	Hypothetical protein	-1.23974	1.1107	0.00758521	0.0212299	42.4	91	49	30.2	14.6	32	63	161	69	28	7	18
SVEN_1773700	Hypothetical protein	-1.26658	2.97644	0.000476476	0.00195593	161.5	225.5	321.1	118.7	88.5	86.3	238	405	448	110	47	47
SVEN_1775500	Hypothetical protein	-1.05422	2.93654	0.00144804	0.00511225	184.3	212.7	262.1	125.2	95.9	95.3	271	382	366	116	51	52
SVEN_1779000	Hypothetical protein	-2.58179	0.62815	4.35705e-08	4.2431e-07	45.5	46.6	58.2	10.7	6.2	7.5	67	84	81	10	3	4
SVEN_1788700	Hypothetical protein	-1.70047	0.419035	0.000394967	0.00167044	35.3	34.2	46.8	7.6	14.5	14.2	52	62	65	7	8	8
SVEN_1793800	Hypothetical protein	-2.64649	4.25658	2.71475e-17	6.69696e-16	634.2	557.7	927.4	126.3	101.6	109.6	931	1002	1296	117	54	60
SVEN_1796400	Hypothetical protein	-1.29002	4.25755	1.51006e-05	9.17536e-05	406.9	626.6	719.1	244.1	215.7	256.7	598	1124	1005	226	115	141
SVEN_1798300	Hypothetical protein	-1.25254	3.62827	1.89231e-05	0.000112858	323.4	405.4	389.1	144.8	177	148	475	727	544	134	95	81
SVEN_1798500	Hypothetical protein	-1.27052	5.21991	2.54906e-07	2.21978e-06	1039.1	1200.5	1180	519.5	473.2	423.5	1525	2154	1650	481	253	232
SVEN_1807100	Hypothetical protein	-1.70304	2.13244	3.8688e-06	2.69403e-05	126.6	134.7	155.4	44.3	46.4	37	186	242	217	41	25	20
SVEN_1812400	Hypothetical protein	-6.51108	4.78053	2.02582e-32	1.08506e-30	470.5	1807.9	1222.2	19.3	10	8.2	692	3241	1709	18	5	4
SVEN_1820100	Hypothetical protein	-1.75014	2.15239	2.0999e-05	0.00012384	104.4	137.5	184.3	59.2	31.1	35.4	154	247	257	55	16	19
SVEN_1821600	Hypothetical protein	-1.50909	1.1607	0.000980015	0.00363296	59.1	39.1	101	28	19.4	22.1	87	72	140	26	10	12
SVEN_1823000	Hypothetical protein	-2.09684	2.15581	2.55473e-07	2.22225e-06	165.1	185.1	95.9	35.6	32.2	36.3	242	331	135	33	17	20
SVEN_1828800	Hypothetical protein	-1.45771	1.96398	0.000209423	0.00096733	118.6	96.4	139.8	38.9	56.6	33.7	174	174	195	36	31	18
SVEN_1830700	Hypothetical protein	-1.2635	0.918495	0.00484945	0.0144633	62.3	38.9	58.1	17.4	32.1	17.2	91	71	81	16	18	9
SVEN_1830800	Hypothetical protein	-1.08994	1.68964	0.00663499	0.018902	93.4	61	117.8	47.5	36.2	43.7	137	111	164	44	19	24
SVEN_1833000	Hypothetical protein	-1.16638	2.06974	0.00170424	0.00590483	150.4	110.1	102.7	56.2	47.4	58.1	220	198	144	52	25	32
SVEN_1841100	Hypothetical protein	-2.77787	1.7839	2.37086e-11	3.51139e-10	122.7	131.2	109.2	16.2	15.4	21.3	180	235	153	15	8	12
SVEN_1856800	Hypothetical protein	-1.93259	2.82829	5.64054e-08	5.3989e-07	301.1	174.8	234.5	63.7	60.1	62	441	315	328	59	32	34
SVEN_1856900	Hypothetical protein	-1.88051	1.79532	2.16077e-06	1.56311e-05	130.5	104.6	99.2	31.3	23.4	35.8	191	188	139	29	12	20
SVEN_1857500	Hypothetical protein	-5.29852	1.72309	4.22413e-11	6.13991e-10	92.1	39.6	253	1.1	2.2	6.3	136	74	351	1	1	4
SVEN_1861000	Hypothetical protein	-1.25713	1.99076	0.000593382	0.00236265	104.7	114.2	130.3	56.1	41.8	47.6	154	205	182	52	22	26
SVEN_1863700	Hypothetical protein	-2.15761	1.12958	0.000404439	0.00170313	93.3	73.7	43.7	7.7	33.5	5.1	136	132	62	7	20	2
SVEN_1864500	Hypothetical protein	-3.81298	0.579698	9.64387e-11	1.35395e-09	40.5	45.4	68.5	2.2	6.6	2.2	60	82	95	2	4	1
SVEN_1864600	Hypothetical protein	-3.63782	0.995985	5.86014e-10	7.5125e-09	43.6	52.8	115.6	4.4	5.7	7	65	96	160	4	3	4
SVEN_1864800	Hypothetical protein	-1.36469	2.19905	0.000792423	0.00302133	123.1	186	104	52.9	69.7	37.7	181	332	146	49	38	20
SVEN_1872200	Hypothetical protein	-1.67032	3.46089	7.77968e-07	6.25896e-06	392.7	272.3	405	80.1	140.8	116.5	576	490	566	74	76	64
SVEN_1872900	Hypothetical protein	-1.21466	2.79929	0.0109478	0.0289915	162.4	84.9	371.3	113.3	81	72	239	155	517	105	43	39
SVEN_1879500	Hypothetical protein	-2.44071	5.18945	1.44358e-07	1.30205e-06	875	766.7	2349.3	315.3	307.2	112	1285	1378	3283	292	165	60
SVEN_1898300	Hypothetical protein	-1.39825	1.33589	0.000379325	0.00161389	72.2	85.7	64.1	34.5	24.8	24.2	106	153	90	32	13	13
SVEN_1911000	Hypothetical protein	-1.1208	5.08549	4.13774e-06	2.87109e-05	960.8	961.7	1095	451.5	478.6	457.6	1410	1726	1531	418	256	251
SVEN_1914300	Hypothetical protein	-1.25758	2.15979	0.000477658	0.00195975	117	124.1	153.3	57.2	57.8	49.7	172	223	214	53	31	27
SVEN_1923300	Hypothetical protein	-1.38077	5.93245	1.60193e-06	1.19206e-05	1996.9	2539.4	1199.9	676.2	800	727.4	2930	4555	1679	626	428	399
SVEN_1924700	Hypothetical protein	-1.35394	0.465399	0.00278299	0.00898554	36	47.3	31.2	15.1	10.2	19.3	53	84	44	14	5	11
SVEN_1925500	Hypothetical protein	-1.42719	4.82612	0.00619163	0.0178535	531.4	1723.4	422.4	131	400.9	462.5	781	3087	592	121	215	255
SVEN_1926300	Hypothetical protein	-1.16194	4.13662	0.00023182	0.0010589	519.3	625.8	424.4	314.1	164.4	220.9	762	1122	594	291	87	121
SVEN_1937600	Hypothetical protein	-1.40636	0.978441	0.0021799	0.00730683	50.2	39.3	81.5	32.2	14.2	17.1	74	72	113	30	7	9
SVEN_1937800	Hypothetical protein	-1.95174	1.77883	7.22705e-05	0.000374275	102	154.9	76	43	11.3	30.8	150	276	107	40	5	17
SVEN_1940800	Hypothetical protein	-1.37556	0.784367	0.00503202	0.0149224	46.9	63.1	36.1	8.8	28.2	19.9	69	112	51	8	16	11
SVEN_1943500	Hypothetical protein	-2.69521	1.95647	4.12598e-09	4.67611e-08	164	107.5	138.7	20.5	31.9	10.6	240	194	194	19	18	5
SVEN_1946700	Hypothetical protein	-1.30152	1.92387	0.00334006	0.0105023	76.4	76.6	182.8	42.2	50.1	43.9	113	139	254	39	27	24
SVEN_1948300	Hypothetical protein	-7.96771	6.26604	9.15414e-56	1.27831e-53	1754.6	2834.4	5365.2	16.1	14.7	8.2	2576	5087	7501	15	8	4
SVEN_1961500	Hypothetical protein	-1.01809	3.90845	0.000363877	0.00155759	384.8	474.5	436.9	235.4	231.5	172.4	565	851	611	218	124	94
SVEN_1966600	Hypothetical protein	-3.39608	3.52767	1.57508e-21	4.90722e-20	367.6	460.9	507.3	32.5	56.5	38.7	540	827	709	30	31	21
SVEN_1966700	Hypothetical protein	-3.77152	1.58617	1.26921e-10	1.75979e-09	68.1	74.9	190.2	7.6	12.1	4.4	101	136	264	7	7	2
SVEN_1975200	Hypothetical protein	-1.18663	1.41059	0.00375655	0.0116112	81.2	85.6	59	42	21.9	34.5	119	153	83	39	11	19
SVEN_1975400	Hypothetical protein	-1.73753	0.582615	0.000111224	0.000550487	40	42.2	50.2	10.9	16.3	12.9	59	76	70	10	9	7
SVEN_1975500	Hypothetical protein	-2.12559	0.670345	2.29202e-05	0.000132964	56.8	53.7	37.5	8.7	18.8	6.4	83	96	53	8	11	3
SVEN_1978300	Hypothetical protein	-2.06546	2.88557	1.11279e-05	6.9616e-05	337.4	244	171.8	102.3	24.9	51.8	494	438	241	95	12	28
SVEN_1978400	Hypothetical protein	-1.4044	1.17779	0.00113332	0.00413364	63.3	54.1	80.4	24.9	14.5	35	93	98	112	23	7	20
SVEN_1980100	Hypothetical protein	-3.78917	3.6791	1.41325e-07	1.27765e-06	176.7	115.2	1231	37.8	32.3	39.8	261	210	1717	35	17	22
SVEN_1980400	Hypothetical protein	-4.93243	1.54146	4.78393e-12	7.63476e-11	87.5	194	49.2	3.3	0.4	6.4	129	344	70	3	0	4
SVEN_1985000	Hypothetical protein	-1.09705	1.95565	0.00348316	0.010904	127.1	104	98.5	41.1	52.3	61.2	186	187	138	38	28	34
SVEN_1985100	Hypothetical protein	-1.1192	5.65654	0.00031237	0.0013601	1250.2	1029.5	2211.3	854.3	558.5	652.9	1835	1849	3091	791	298	358
SVEN_1995300	Hypothetical protein	-1.87815	1.5468	0.000176292	0.00083249	101.7	41.6	136	22.7	19.5	33.5	149	77	189	21	10	19
SVEN_2007900	Hypothetical protein	-1.18706	1.49483	0.00271581	0.00880864	99.3	72.7	68.4	39.9	27.1	38	145	131	96	37	14	21
SVEN_2008300	Hypothetical protein	-1.15932	3.41764	0.00242762	0.00803386	382.1	162.5	402.4	157.7	100.7	165	560	294	562	146	53	91
SVEN_2026000	Hypothetical protein	-1.71628	1.94958	8.57668e-05	0.000434389	153.2	63.4	149.9	42.1	35.8	33.3	224	116	209	39	19	18
SVEN_0027700	Immunoglobulin subtype 2 domain and Immunoglobulin subtype domain and Immunoglobulin-like domain and Immunoglobulin I-set domain and Immunoglobulin-like fold domain-containing protein	-1.2292	4.47103	5.41623e-05	0.000289507	654.9	465	891.7	336.9	249.5	270.1	961	836	1246	312	133	148
SVEN_1641600	Immunoglobulin subtype 2 domain and Immunoglobulin subtype domain and Immunoglobulin-like domain and Immunoglobulin-like fold domain-containing protein	-1.82196	3.04129	3.20121e-08	3.17683e-07	247.2	238.1	328.6	76.7	76.7	76.6	363	428	459	71	41	42
SVEN_1136900	Immunoglobulin subtype domain and Fibronectin, type III domain and Immunoglobulin-like domain and Immunoglobulin I-set domain and Immunoglobulin-like fold domain-containing protein	-1.54976	1.59457	0.000516296	0.00210064	101	70.7	103.9	51.6	21.8	19.6	148	128	145	48	11	10
SVEN_0707500	Inactive	-1.57206	1.46639	0.000179149	0.000843943	97.1	100.8	53	30.2	26.5	27.5	142	180	75	28	14	15
SVEN_0861000	Infertile crescent	-2.15724	0.79761	3.30292e-05	0.000184623	62.2	27.3	75.7	18.2	11.5	6.5	91	51	105	17	6	3
SVEN_0942700	Inhibin, beta B subunit family-containing protein	-2.65845	1.36896	2.78914e-07	2.41273e-06	68.4	50.7	146.4	14	11.7	16.1	101	93	203	13	6	9
SVEN_0139300	Initiation factor eIF-4 gamma, MA3 domain and MIF4-like, type 1/2/3 domain and Armadillo-type fold domain-containing protein	-1.02104	5.50436	4.10247e-05	0.000224502	1169.9	1425.2	1355.1	541.3	686.1	721.2	1717	2557	1895	501	367	396
SVEN_0315600	Innexin family-containing protein	-4.28131	1.75618	2.70823e-16	6.2473e-15	116.3	174.4	92.5	6.5	4.3	8.6	171	311	130	6	2	5
SVEN_0387300	Innexin family-containing protein	-1.17162	6.11053	0.000146449	0.000705624	1623.5	3141.9	1460.4	1114.6	894.2	753.8	2383	5635	2043	1032	478	413
SVEN_1007100	Innexin family-containing protein	-2.41694	6.16452	0.00609169	0.0176042	750.4	108.5	6996.8	541.1	416.1	513.8	1103	198	9779	501	222	282
SVEN_0537600	Inositol monophosphatase family-containing protein	-1.40586	2.09843	0.000450815	0.00187023	121.2	94	173	58.3	34.9	52.6	178	170	241	54	18	29
SVEN_0710100	Insulin-like growth factor 1 receptor	-1.2593	1.07917	0.00124871	0.00449581	62.1	54.9	62.3	24.9	26.1	23.9	91	99	87	23	14	13
SVEN_0710200	Insulin-like growth factor 1 receptor	-1.13927	0.328611	0.0123648	0.0322027	36.2	28.6	35.1	18.3	8.6	17.8	53	52	49	17	4	10
SVEN_0860300	Insulin-like growth factor 1 receptor	-1.92156	0.844611	4.30191e-05	0.000234418	72.1	44	49.9	18.3	18.1	6.7	105	80	70	17	10	3
SVEN_1153600	Insulin-like growth factor 1 receptor	-1.11712	1.27921	0.00559574	0.0163401	82.9	66.2	53.3	33.5	35.1	24.5	121	119	75	31	19	13
SVEN_1249700	Insulin-like growth factor 1 receptor	-1.71421	1.02086	0.000470652	0.00193609	86.6	65.9	31.4	17.3	25.1	13.6	126	118	45	16	14	7
SVEN_1218100	Integrase, catalytic core domain and Ribonuclease H-like domain-containing protein	-1.76103	4.42825	1.24333e-08	1.29638e-07	637.6	611.4	897.9	281.7	187.7	161.7	936	1098	1255	261	100	88
SVEN_1305900	Integrase, catalytic core domain and Ribonuclease H-like domain-containing protein	-1.50574	3.38948	1.48802e-05	9.06256e-05	309.9	289.4	392.2	151.1	69.4	127.2	455	520	548	140	36	70
SVEN_1402000	Integrase, catalytic core domain and Ribonuclease H-like domain-containing protein	-6.05683	10.4509	1.17298e-36	7.77347e-35	74580	84116.3	21175.7	872.8	823.5	1005.5	109433	150940	29614	808	440	552
SVEN_1593000	Integrin-linked protein kinase	-1.51269	4.95049	5.1496e-07	4.27948e-06	786.7	772.8	1407.5	386.6	311.1	341	1155	1388	1967	358	166	187
SVEN_0679300	Intermediate filament protein family and Intermediate filament, ifa/ifb family-containing protein	-1.93189	4.49606	4.93467e-13	8.6329e-12	809	776.3	722.1	216	180.2	207.7	1187	1393	1010	200	96	114
SVEN_0322700	Inversin	-4.31594	3.48766	2.43346e-24	8.85099e-23	431.3	646.1	273.9	21.6	24.1	22	633	1157	384	20	13	12
SVEN_0907500	Ionotropic glutamate receptor domain and Glutamate receptor, L-glutamate/glycine-binding domain-containing protein	-1.04741	2.47224	0.0127469	0.0329851	115.3	217.9	139.2	119.6	50.3	57.7	170	389	195	111	26	31
SVEN_0501600	Iron-sulfur cluster assembly enzyme ISCU, mitochondrial	-1.0018	3.4319	0.00177891	0.00613091	247.6	282.8	393.1	123.2	180.5	158.5	364	508	549	114	97	87
SVEN_0471700	Isovaleryl Coenzyme A dehydrogenase	-1.44234	4.62171	3.15966e-08	3.13959e-07	692.2	777.9	857.6	292.7	286.2	277.3	1016	1396	1199	271	153	152
SVEN_0533800	K Homology domain and K Homology domain, type 1-containing protein	-1.15735	7.26757	8.81982e-06	5.63489e-05	3950.4	6162.3	3749.6	1933.6	2124.5	2157.9	5797	11056	5244	1790	1136	1184
SVEN_0240400	Kazal domain and Organic anion transporter polypeptide OATP family and Major facilitator superfamily domain, general substrate transporter-containing protein	-1.50926	2.83461	0.000267441	0.00119032	211.1	121.4	337.1	89.6	87.4	57.8	310	220	470	83	47	31
SVEN_0470900	Kazal domain and Organic anion transporter polypeptide OATP family and Major facilitator superfamily domain, general substrate transporter-containing protein	-1.42021	1.27565	0.000453208	0.00187915	63.8	77.1	72.2	33.4	27.9	17.6	94	138	101	31	15	9
SVEN_1696600	Kelch-type beta propeller domain-containing protein	-1.14093	3.83322	0.000802069	0.00305364	524.6	486.4	251.7	231.1	156.3	184.3	769	872	353	214	83	101
SVEN_0957100	Kinesin-73	-1.57426	5.23575	6.97508e-06	4.59908e-05	1176.2	607.1	1876.1	434.2	391.2	403	1726	1092	2622	402	209	221
SVEN_0300000	Kyphoscoliosis peptidase	-1.11397	1.61547	0.0157227	0.0392564	50.3	90.4	117.9	56	41.1	21.8	75	162	164	52	22	11
SVEN_0674600	L-2-hydroxyglutarate dehydrogenase, mitochondrial	-1.18925	4.57642	6.62695e-06	4.39176e-05	717.6	805.1	622.6	279.8	325.3	336.9	1053	1444	871	259	174	185
SVEN_0502100	Lamin Tail Domain domain and Intermediate filament protein family-containing protein	-1.3767	6.76393	0.00188725	0.00642902	1909.4	1470.2	6839.3	1282.2	1322.3	1330.5	2803	2641	9561	1187	707	730
SVEN_0401500	Laminin subunit alpha-2	-1.33608	3.96478	0.000122634	0.000599751	374.3	329	737.6	207.4	196.3	166.6	550	592	1030	192	105	91
SVEN_0483300	Laminin subunit alpha-5	-2.0841	5.93892	8.30994e-14	1.54723e-12	1855.4	2663.4	1932	665.2	436.6	416.6	2723	4778	2702	616	233	228
SVEN_0350700	Laminin subunit beta-1	-1.21242	5.49969	0.00511709	0.0151288	886.6	582.5	2637.9	675	522.5	574.4	1302	1048	3686	625	279	315
SVEN_0232800	Laminin subunit gamma-1	-2.79661	4.54148	2.6056e-05	0.000149164	340.3	213.8	2071.1	178	121.8	78.4	501	387	2892	165	65	42
SVEN_1609100	Large neutral amino acids transporter small subunit 1	-1.42835	2.01662	0.00350366	0.0109463	135.8	46.4	185.5	44.3	38.2	53.9	199	86	258	41	20	30
SVEN_1667200	Late secretory pathway protein AVL9 homolog	-1.55647	3.11638	1.89347e-05	0.000112858	213.5	265.1	344.4	75.7	130.7	73.9	314	476	481	70	71	40
SVEN_0430400	Leucine-rich repeat and Leucine-rich repeat, typical subtype-containing protein	-1.52376	2.1628	0.000157526	0.000752047	109.3	114.9	190.2	46.5	36.6	60.8	161	207	265	43	19	34
SVEN_0545300	Leucine-rich repeat and Leucine-rich repeat, typical subtype-containing protein	-1.19339	0.309404	0.00732216	0.0205747	34.1	34.6	30.6	19.4	13.4	10	50	62	43	18	7	5
SVEN_1727300	Leucine-rich repeat and Leucine-rich repeat, typical subtype-containing protein	-1.01934	7.0761	3.36802e-05	0.000187726	3460.4	3814.4	4499.7	2226.2	1572.2	2008.4	5078	6845	6292	2061	840	1102
SVEN_0192400	Leucine-rich repeat flightless-interacting protein family-containing protein	-1.28316	3.23564	0.000125241	0.000612115	201.8	271.2	380.4	129.6	112.5	108	297	487	531	120	60	59
SVEN_0835000	Leucine-rich repeat kinase	-1.48311	5.03954	1.01301e-06	7.85473e-06	974.4	771.6	1395.1	464.3	274.6	382.7	1430	1386	1950	430	146	210
SVEN_1740500	LIM domain-binding protein 2	-1.629	3.25895	1.92053e-05	0.000114296	188	259.8	474.5	86.5	111.6	100.3	277	467	662	80	60	55
SVEN_0477400	Lipase	-1.52365	1.69911	0.000147438	0.000709956	89.1	117.5	89.2	45.2	23.7	33	131	210	125	42	12	18
SVEN_0971300	Lipase	-2.97903	8.31663	8.35396e-21	2.48395e-19	13254.8	15408.3	8214.4	1118.1	2046	1514.9	19449	27648	11488	1035	1095	831
SVEN_0079500	Lipase EstA/Esterase EstB family-containing protein	-1.69692	0.362607	0.000257298	0.00115437	38.2	36.1	37.2	11.9	6.6	15.6	56	65	52	11	3	9
SVEN_1653900	Lipase EstA/Esterase EstB family-containing protein	-3.02524	4.15085	3.43294e-22	1.12325e-20	639.8	745.9	643.5	89.6	61.2	97.6	939	1338	900	83	32	54
SVEN_1750500	Lipase EstA/Esterase EstB family-containing protein	-3.61273	3.8914	4.92726e-18	1.28011e-16	546.4	855.2	350.4	67.9	40.1	34	802	1532	491	63	21	18
SVEN_0136700	Lipase, class 3 family-containing protein	-3.94343	5.60132	4.84854e-30	2.27039e-28	1748.5	2899.3	1257.9	145.8	118.3	118.9	2566	5200	1760	135	63	65
SVEN_0272800	Lipase, class 3 family-containing protein	-1.48081	2.6989	0.000360278	0.00154716	290.6	207.4	105.7	58.4	86.9	71.2	425	372	149	54	47	39
SVEN_0272900	Lipase, class 3 family-containing protein	-1.38921	0.813476	0.0019252	0.00654001	33.5	50.7	66.3	25.8	17.2	13.7	50	91	92	24	9	7
SVEN_0343300	Lipase, class 3 family-containing protein	-2.376	2.65028	5.6326e-09	6.22132e-08	202.9	172.7	283	33.6	61.5	32	298	311	395	31	34	17
SVEN_0713100	Lipase, class 3 family-containing protein	-9.11618	3.04455	7.13653e-27	2.86193e-25	400.4	503.6	124.1	0	0.1	1.5	587	901	175	0	0	1
SVEN_0756400	Lipase, class 3 family-containing protein	-3.90636	6.93705	5.79848e-26	2.2337e-24	6652.3	5928.9	2364.6	338.1	292.5	365.9	9760	10638	3308	313	156	201
SVEN_0814900	Lipase, class 3 family-containing protein	-4.29317	3.17663	2.78181e-30	1.33459e-28	378.3	374.6	329.5	19.4	15.5	19.9	555	672	461	18	8	11
SVEN_1632600	Lipase, class 3 family-containing protein	-4.95669	5.92084	5.48433e-29	2.45071e-27	2597.9	3976.9	1035.9	78.9	82.3	83.8	3812	7133	1450	73	44	46
SVEN_0131900	Lipase, GDSL domain and SGNH hydrolase-type esterase domain-containing protein	-8.70138	8.3789	7.03722e-101	5.5031e-98	17564.3	16235.4	9478.6	29.2	45.5	29.8	25772	29133	13256	27	25	16
SVEN_1016000	Lipid-binding serum glycoprotein, C-terminal domain and Bactericidal permeability-increasing protein, alpha/beta domain-containing protein	-1.32384	3.19231	0.0128177	0.0330917	291.8	68.4	474.8	123.1	72.8	137.4	428	126	662	114	38	76
SVEN_1847700	Lipid-binding serum glycoprotein, C-terminal domain and Lipid-binding serum glycoprotein, N-terminal domain and Bactericidal permeability-increasing protein, alpha/beta domain-containing protein	-5.20436	8.64052	1.36509e-40	1.02644e-38	22306.5	19977.7	8363.6	455.8	386.2	531.4	32730	35848	11697	422	206	292
SVEN_1119900	Lipid-binding serum glycoprotein, N-terminal domain and Bactericidal permeability-increasing protein, alpha/beta domain-containing protein	-2.08147	0.805793	2.53533e-06	1.82226e-05	50.3	47	66.9	14	14.7	9.8	74	85	93	13	8	5
SVEN_1630600	Lipoma HMGIC fusion partner-like protein family-containing protein	-2.63006	2.93746	1.26649e-06	9.5783e-06	154.5	387.4	287.5	52.9	68.6	11.5	228	693	402	49	38	5
SVEN_0479600	Long-chain-fatty-acid--CoA ligase 6	-1.94648	7.72586	1.03448e-06	7.9937e-06	7475.5	11666.8	2761.3	1943.2	2116.4	1623	10969	20932	3863	1799	1132	890
SVEN_0828900	Low-density lipoprotein receptor-related protein 6	-1.10595	6.09122	2.12006e-05	0.00012456	1889.7	1551.8	2616.4	1055.3	920.3	837.3	2773	2786	3658	977	492	459
SVEN_0938900	Low-density lipoprotein receptor-related protein 6	-1.39782	4.52947	4.97071e-06	3.40376e-05	565.9	971.3	627.6	345.5	243.8	230.6	831	1741	878	320	130	126
SVEN_0341300	LP21163p	-1.25382	2.46884	0.000991182	0.00367	142.8	128.7	220.9	86.3	50	69.3	210	232	308	80	26	38
SVEN_0601300	LPS-induced tumor necrosis factor alpha factor domain-containing protein	-1.69055	1.84198	0.000286205	0.00126519	97.2	64.1	176.3	35.6	43.8	24.8	143	117	245	33	24	13
SVEN_0273000	Lysosomal alpha-mannosidase	-1.71504	4.55452	1.27398e-07	1.15709e-06	594.4	633	1100.7	300.1	184.5	222.7	873	1137	1538	278	98	122
SVEN_0078200	Lysosomal protective protein	-1.96466	8.01094	3.59322e-15	7.59431e-14	10723.3	8644.3	7396.6	2142	2537.3	2178.4	15734	15512	10344	1983	1357	1195
SVEN_0631000	Lysosomal protective protein	-1.96133	3.86937	0.00268672	0.00872152	860.4	573.9	57.4	104.9	193.4	83.7	1260	1029	82	97	105	45
SVEN_0510900	M-phase phosphoprotein 6 family-containing protein	-1.63108	0.706246	0.00204731	0.00691278	35	30.3	79	19.4	19.8	6.8	52	56	109	18	11	3
SVEN_0491200	Macrophage erythroblast attacher	-2.07066	3.58595	7.56543e-12	1.17605e-10	356.1	414	468.6	97.2	99.1	98.5	523	743	655	90	53	54
SVEN_0709000	Macrophage migration inhibitory factor family and Tautomerase/MIF superfamily domain-containing protein	-1.38071	0.634093	0.00196424	0.00666394	45.7	32.2	53.2	14.1	16.9	19.6	67	59	74	13	9	11
SVEN_1328800	Macrophage-capping protein	-2.00301	4.85526	5.65312e-12	8.93078e-11	962.9	1292.7	740.3	278.6	232.4	235.5	1413	2318	1036	258	124	129
SVEN_0009900	Major facilitator superfamily and Major facilitator superfamily domain, general substrate transporter and Major facilitator superfamily domain-containing protein	-2.14345	5.66275	7.92255e-13	1.36463e-11	1369.3	1417.6	2576	465.5	380.1	366.9	2010	2545	3601	431	203	201
SVEN_0569000	Major facilitator superfamily and Major facilitator superfamily domain, general substrate transporter and Major facilitator superfamily domain-containing protein	-2.16236	4.56745	1.01452e-14	2.0823e-13	1008.4	693.8	798.7	192.3	187.1	178.9	1479	1246	1117	178	100	98
SVEN_0000477750	Major facilitator superfamily and Major facilitator superfamily domain, general substrate transporter-containing protein	-1.40016	5.0393	3.42614e-07	2.94099e-06	1281.8	946	864.9	476.2	335.6	357.8	1880	1698	1210	441	179	196
SVEN_0101000	Major facilitator superfamily and Major facilitator superfamily domain, general substrate transporter-containing protein	-3.13355	2.68762	2.33071e-14	4.6377e-13	213	285.9	222.2	31.3	14.7	35.4	313	512	311	29	7	20
SVEN_0495200	Major facilitator superfamily and Major facilitator superfamily domain, general substrate transporter-containing protein	-1.20777	0.606902	0.0150644	0.0378668	35.9	62.5	25.9	18.4	25	10.3	53	110	37	17	14	5
SVEN_0971700	Major facilitator superfamily and Major facilitator superfamily domain, general substrate transporter-containing protein	-1.73304	1.63057	7.23861e-05	0.000374626	99.5	59.2	132.2	31.3	33.2	22.7	146	108	184	29	18	12
SVEN_0999600	Major facilitator superfamily and Major facilitator superfamily domain, general substrate transporter-containing protein	-1.27284	4.07972	7.96488e-06	5.15607e-05	433.8	540.7	568	236.5	178.6	222.2	637	970	794	219	95	122
SVEN_1733800	Major facilitator superfamily and Major facilitator superfamily domain, general substrate transporter-containing protein	-2.17088	0.987052	1.8203e-06	1.3366e-05	61.3	79.8	48.2	14	18	9.9	90	142	68	13	10	5
SVEN_1852000	Major facilitator superfamily and Major facilitator superfamily domain, general substrate transporter-containing protein	-1.15335	5.26578	7.66166e-06	4.99285e-05	1079.3	1006	1361.2	581.1	427.5	539.3	1584	1806	1903	538	228	296
SVEN_0354600	Major facilitator superfamily domain, general substrate transporter-containing protein	-1.8533	0.28	0.000115324	0.000567546	36.1	42.8	27.5	11.8	4.8	12.3	53	76	39	11	2	7
SVEN_1030400	Major facilitator superfamily domain, general substrate transporter-containing protein	-2.52909	3.80715	8.15739e-12	1.26069e-10	405	637.2	484.7	126.2	50.7	85.9	595	1142	678	117	26	47
SVEN_0462000	Major intrinsic protein family and Aquaporin-like domain-containing protein	-1.14271	2.86459	0.000674117	0.0026358	262.2	162	213.8	98.3	97.3	93.2	384	292	299	91	52	51
SVEN_0961700	Major intrinsic protein family and Aquaporin-like domain-containing protein	-1.168	3.40389	0.000405412	0.00170631	351.2	250.2	336.9	107.1	187	124.5	515	450	471	99	101	68
SVEN_0366000	Malate/L-lactate dehydrogenase family-containing protein	-1.78574	3.63184	1.53601e-07	1.38223e-06	347.9	565.7	316.3	139.3	91	125.5	511	1013	443	129	48	69
SVEN_0692700	Malate/L-lactate dehydrogenase family-containing protein	-1.41461	3.83466	8.89053e-05	0.000448474	442.3	646.2	244.5	150.2	166.5	183.6	649	1157	343	139	89	101
SVEN_0840000	MAM domain and Concanavalin A-like lectin/glucanases superfamily domain-containing protein	-3.15433	2.36134	5.65426e-14	1.07582e-12	157.7	254	157.7	22.7	20.7	20.3	232	454	221	21	11	11
SVEN_0881300	Mannose-6-phosphate isomerase	-1.62426	5.15957	4.55545e-08	4.41432e-07	1407.1	1351.9	738.7	350	348.4	436.6	2064	2425	1034	324	186	240
SVEN_0782200	Marvel domain-containing protein	-1.32675	2.14282	0.000361362	0.00155096	103.1	131.5	159.8	51.9	55.9	49.5	152	236	223	48	30	27
SVEN_0998900	Marvel domain-containing protein	-1.30111	1.25759	0.0033022	0.0104042	48.5	51.2	106.8	28.1	28.1	27.5	72	93	148	26	15	15
SVEN_1788800	Marvel domain-containing protein	-1.0272	1.65518	0.00643869	0.0184367	71.2	100.1	90.1	43.2	41.4	43.7	105	179	126	40	22	24
SVEN_0348700	MD-2-related lipid-recognition domain and Immunoglobulin E-set domain-containing protein	-10.3863	4.28269	4.18117e-31	2.13704e-29	638.7	1575.6	272.8	0	1.6	0.1	938	2822	383	0	1	0
SVEN_0351700	MD-2-related lipid-recognition domain and Immunoglobulin E-set domain-containing protein	-1.34274	2.22455	0.000268684	0.00119449	121.7	130.7	167	46.5	56.1	63.2	179	235	233	43	30	35
SVEN_1843500	Mediator complex, subunit Med14 family-containing protein	-1.05282	6.41915	5.96934e-06	4.00345e-05	2524.3	2836.9	2157.1	1344.8	1092.8	1184.9	3704	5090	3017	1245	584	650
SVEN_0186700	Mediator of RNA polymerase II transcription subunit 18	-1.51014	1.04763	0.00109899	0.00401969	47.3	46.2	89.5	25.9	25.6	12.2	70	84	124	24	14	6
SVEN_0300200	Metabotropic glutamate receptor 3	-1.00277	2.49153	0.0116359	0.0305961	177.4	179.8	117.5	118.6	66.3	50.9	260	322	165	110	35	27
SVEN_0005000	Metallopeptidase, catalytic domain-containing protein	-3.21803	1.06931	8.83079e-08	8.21127e-07	63.1	123.5	31.3	5.5	9.1	8.9	93	218	45	5	5	5
SVEN_0515600	Metallophosphoesterase 1	-2.38752	1.87723	1.97318e-08	2.01176e-07	137.8	88.9	150.5	31.2	21.1	19	202	161	210	29	11	10
SVEN_0014800	Methionine aminopeptidase 1	-1.61351	3.382	1.18272e-06	8.99699e-06	277	266.9	459.8	104.8	108.6	114.6	407	480	642	97	58	63
SVEN_0274900	Methionine synthase	-2.05514	5.48181	2.01758e-15	4.3464e-14	1846.6	1497.8	1326.9	348.9	416.5	359.4	2709	2688	1856	323	223	197
SVEN_1749100	Methylenetetrahydrofolate reductase	-2.30486	1.88948	2.55396e-05	0.000146961	167.7	169.3	39	29.1	17.9	28.8	245	302	56	27	9	16
SVEN_1951600	Methyltransferase domain-containing protein	-4.91951	1.27167	4.85105e-17	1.17084e-15	78.8	120.2	71.9	5.3	0.3	2.1	116	214	101	5	0	1
SVEN_1027500	Mevalonate kinase	-1.47431	1.1577	0.00609464	0.0176062	62.6	30.5	104.7	12	30.7	28.5	92	57	145	11	17	16
SVEN_0943000	MIF4G-like, type 3 domain and MIF4-like, type 1/2/3 domain and Armadillo-type fold domain-containing protein	-1.07108	2.64896	0.00349447	0.0109307	172.3	135.8	231.5	110	80.8	65	253	245	323	102	43	35
SVEN_0426200	Mind-meld	-2.49357	5.02308	4.27278e-11	6.19909e-10	880.6	735.6	1957.1	269.9	182.2	181.3	1293	1322	2735	250	97	99
SVEN_1966100	MIP05434p	-1.12167	2.09311	0.0181622	0.0441769	104.6	54.9	207.3	62.6	45.8	59.9	154	101	288	58	24	33
SVEN_0990100	Mitochondrial fission 1 protein	-1.0318	2.06431	0.00684181	0.0194062	143.6	125	83.1	54	66.6	51.5	210	224	117	50	36	28
SVEN_1611900	Mitogen-activated protein kinase organizer 1	-1.92489	3.59872	2.01372e-06	1.46622e-05	563.1	465.2	197.2	97.3	142.3	83.2	825	834	277	90	77	45
SVEN_0533200	Mlh1	-1.03797	5.25143	0.00130083	0.00465046	902.6	711.7	1713.1	630.7	485.1	503.5	1325	1279	2394	584	259	276
SVEN_0638400	Moesin/ezrin/radixin homolog 1	-1.92553	2.98991	1.07397e-06	8.28192e-06	244.5	210.6	340.9	56.3	48.2	105.1	359	379	476	52	25	59
SVEN_0467300	Moladietz	-1.50141	3.64194	5.7125e-06	3.84108e-05	252.1	432.1	498.9	154.4	131.3	131.6	371	775	697	143	70	72
SVEN_0945100	Molybdenum cofactor biosynthesis protein 1	-1.21095	1.37756	0.0117449	0.0307894	65.9	37.2	119.1	28.1	26.9	40.9	97	69	165	26	14	23
SVEN_1221200	Molybdenum cofactor sulfurase	-2.28697	3.34895	1.28053e-09	1.56955e-08	234.4	310.5	530.1	65.9	67.8	86.7	345	558	740	61	36	48
SVEN_0287800	MSP domain and PapD-like domain and Cytochrome C oxidase subunit II, transmembrane domain-containing protein	-1.39895	0.59244	0.00143784	0.00507854	33	47	47.4	19.4	10.4	18	49	84	66	18	5	10
SVEN_0576700	MSP domain and PapD-like domain and PapD, N-terminal, bacterial domain-containing protein	-2.1093	2.43826	5.15085e-06	3.5148e-05	215	117.1	217	36.8	68.2	21.9	315	212	303	34	38	11
SVEN_0328600	Mucin 18B	-7.60392	3.88051	6.88277e-37	4.63994e-35	531.9	970.4	360.4	1.1	6.4	2.1	781	1738	505	1	4	1
SVEN_0328700	Mucin 18B	-2.84453	2.95418	4.93792e-10	6.39313e-09	184.6	485.4	184.6	47.5	32.6	38.5	272	867	259	44	17	21
SVEN_1151500	Mucin 18B	-9.03561	5.83663	5.12571e-76	1.43154e-73	2164.2	3550.7	1675.6	2.2	5.4	6.7	3176	6369	2344	2	3	4
SVEN_0553700	Mummy	-1.30491	4.92856	3.42793e-06	2.40833e-05	764.2	1078.2	968.3	485.9	307.8	341.4	1122	1934	1354	450	164	187
SVEN_1837700	MutS protein homolog 4	-2.74096	1.94424	2.96816e-09	3.42851e-08	158.4	166.7	83	29	17.4	13.8	232	298	117	27	9	7
SVEN_1077800	Myosin heavy chain	-1.07521	7.88302	0.000142819	0.000689411	9907.4	5529.2	5435	3788.1	2871.6	3244.5	14536	9923	7601	3507	1535	1780
SVEN_1843800	Myosin heavy chain	-1.23201	3.86192	0.000186764	0.000873788	468.3	301.1	543.9	200.9	134.3	223.2	687	542	760	186	71	123
SVEN_1978900	Myosin heavy chain	-2.5112	7.45736	4.63331e-16	1.04718e-14	9039.1	4030.2	6409.4	1350.1	1027.4	1037.7	13262	7234	8963	1250	549	569
SVEN_0441100	Myosin light chain alkali	-1.55314	6.10341	2.59513e-10	3.46313e-09	1903.8	2192.8	2571.1	669.8	726	877.7	2794	3935	3595	620	388	482
SVEN_0308000	Myotubularin-like phosphatase domain-containing protein	-1.21785	2.13191	0.00311361	0.00989319	88	107.6	188.2	57.2	63	44.6	130	194	262	53	34	24
SVEN_0307800	Myotubularin-related protein 5	-1.32794	5.9318	3.08114e-06	2.19041e-05	1921.2	2540	1215	816.6	707.4	736.6	2819	4556	1700	756	378	404
SVEN_0253000	N-acetyllactosaminide beta-1,3-N-acetylglucosaminyltransferase	-1.26559	1.70411	0.00235315	0.00781719	66.2	116	101.7	46.4	46.1	25.1	98	207	142	43	25	13
SVEN_1596200	N-acylethanolamine-hydrolyzing acid amidase	-6.39004	7.91564	1.05338e-44	9.57837e-43	11374.6	14971.5	4740.1	162.9	96.6	110	16690	26863	6630	151	51	60
SVEN_1708600	N-acylethanolamine-hydrolyzing acid amidase	-6.11035	5.37655	3.35516e-48	3.59415e-46	2326.7	2013.3	956	29.1	26.2	20.7	3413	3612	1338	27	14	11
SVEN_1026000	Na+ channel, amiloride-sensitive family and Degenerin family-containing protein	-3.48421	1.78271	6.22426e-10	7.94025e-09	99	73.6	207.9	8.7	6.6	18.5	146	134	289	8	3	11
SVEN_0054800	Na+ channel, amiloride-sensitive family-containing protein	-1.36958	2.29821	0.00757978	0.0212223	134	61.5	250.2	48.7	85.5	37.9	197	113	348	45	47	20
SVEN_0662900	Na+ channel, amiloride-sensitive family-containing protein	-1.70868	2.25672	3.19803e-06	2.26423e-05	145.7	169.7	140.7	51.8	36.5	50.7	214	304	197	48	19	28
SVEN_0162200	Na+/H+ exchanger family and Cation/H+ exchanger domain-containing protein	-1.21879	5.20777	0.000973174	0.00361359	1337.5	1504	512.5	450.5	626.6	364.1	1962	2697	718	417	336	199
SVEN_0288100	Na+/H+ exchanger family and Cation/H+ exchanger domain-containing protein	-2.26262	1.68468	1.4092e-05	8.62279e-05	74.4	190.1	57.2	30.1	19.3	17.2	110	337	81	28	10	9
SVEN_1024000	NAD-dependent epimerase/dehydratase domain and NAD(P)-binding domain-containing protein	-2.57214	2.63961	1.9648e-06	1.43328e-05	295.1	301.4	69.7	56	30.8	25	432	539	99	52	16	13
SVEN_1746300	NAD-dependent malic enzyme, mitochondrial	-1.29815	3.96542	3.49196e-05	0.000194219	621.5	331.8	477.7	212.8	198.2	170.2	911	597	668	197	106	93
SVEN_1027700	NADPH-dependent diflavin oxidoreductase 1	-1.07247	5.66992	4.83973e-05	0.000260473	1891.8	1187.5	1406.5	719.4	812.7	600.6	2775	2132	1967	666	435	329
SVEN_0629100	Nanchung	-1.18107	3.23579	0.00103812	0.00382749	278	193.6	365.3	168.3	87.6	111.7	408	349	510	156	46	61
SVEN_1099600	Narrow abdomen	-1.15414	3.7338	0.000444897	0.00184861	322.6	560.8	297	204.1	154.1	171.6	474	1004	416	189	82	94
SVEN_0675500	Natural resistance-associated macrophage protein 2	-2.25535	3.03352	3.19945e-06	2.26423e-05	289	412.1	153.6	53	97.7	27.7	424	737	216	49	54	14
SVEN_1899400	NB-ARC domain and Death-like domain and P-loop containing nucleoside triphosphate hydrolase domain-containing protein	-1.44559	4.48475	0.00958804	0.0258814	370.5	220.6	1526.4	348.7	159.2	269.6	545	399	2131	323	84	148
SVEN_0209400	Nematode cuticle collagen, N-terminal domain and Collagen triple helix repeat-containing protein	-4.97311	2.7263	6.02961e-11	8.63582e-10	181.3	525.9	86.9	9.7	13.7	0.8	267	938	123	9	8	0
SVEN_0565200	Nematode cuticle collagen, N-terminal domain and Collagen triple helix repeat-containing protein	-1.42572	1.4813	0.00147256	0.00518246	85.9	110.7	50.9	21.7	31.7	39.1	126	197	72	20	17	22
SVEN_0786800	Nematode cuticle collagen, N-terminal domain and Collagen triple helix repeat-containing protein	-1.42275	2.28255	0.0114244	0.0301211	128.5	38.4	278.5	46.5	56.1	63.2	189	72	387	43	30	35
SVEN_0865400	Nematode cuticle collagen, N-terminal domain and Collagen triple helix repeat-containing protein	-1.82413	3.56859	8.31184e-07	6.59157e-06	256.9	590	335.1	100.5	94.4	139.1	378	1056	469	93	50	77
SVEN_0993800	Nematode cuticle collagen, N-terminal domain and Collagen triple helix repeat-containing protein	-4.52829	5.35072	1.24848e-18	3.36658e-17	1625.3	2866.2	564.5	48.8	92.2	78.1	2385	5139	791	45	50	43
SVEN_1822800	Nematode cuticle collagen, N-terminal domain and Collagen triple helix repeat-containing protein	-4.45141	2.52615	8.37984e-14	1.55654e-12	326	273.1	80.5	11.9	4.8	13.9	477	489	114	11	2	8
SVEN_1793500	Nematode cuticle collagen, N-terminal domain-containing protein	-10.143	6.503	5.26713e-46	5.08506e-44	2929.9	7330.5	1512.1	5.3	0.4	3.7	4300	13149	2116	5	0	2
SVEN_0378100	Nematode fatty acid retinoid binding family-containing protein	-4.25183	1.80013	7.66499e-16	1.70285e-14	150.2	167.9	78	8.6	5.9	5.8	220	300	110	8	3	3
SVEN_1712400	Nematode fatty acid retinoid binding family-containing protein	-2.71184	1.42317	5.42057e-05	0.000289541	59.3	47.3	171.1	3.4	25.4	12.9	88	87	237	3	15	7
SVEN_1642500	Netrin domain and Proteinase inhibitor I35, tissue inhibitor of metalloproteinase family and Tissue inhibitor of metalloproteinases-like, OB-fold domain-containing protein	-2.68249	0.577865	4.14296e-07	3.47991e-06	33.5	39.1	73.1	7.6	9	5.9	50	71	101	7	5	3
SVEN_0947700	Neurotransmitter-gated ion-channel ligand-binding domain-containing protein	-2.37358	2.25681	3.17983e-09	3.65681e-08	192.5	122.4	181.1	32.4	38.5	24.6	282	221	253	30	21	13
SVEN_0407200	Neurotransmitter-gated ion-channel transmembrane domain and Neurotransmitter-gated ion-channel family and Neurotransmitter-gated ion-channel ligand-binding domain and Nicotinic acetylcholine-gated receptor, transmembrane domain-containing protein	-1.74128	1.12827	0.000766275	0.00293451	80.8	33.3	87	33.3	9.1	17	118	62	121	31	4	9
SVEN_0965800	Nicotinic acetylcholine receptor family and Neurotransmitter-gated ion-channel transmembrane domain and Neurotransmitter-gated ion-channel family and Neurotransmitter-gated ion-channel ligand-binding domain and Nicotinic acetylcholine-gated receptor, transmembrane domain-containing protein	-1.48082	1.82156	0.0003039	0.00133063	145.2	97.2	78.9	48.5	35.9	30.1	212	175	111	45	19	16
SVEN_1702500	Nidogen/entactin	-1.16152	4.1088	0.000727652	0.00280307	526.2	725.2	286.7	252.7	215.5	219	772	1299	402	234	115	120
SVEN_0137400	Nuclear hormone receptor HR78	-1.18593	1.25902	0.0174545	0.0427613	61.8	55.2	84.8	50.5	9.6	27.7	91	100	118	47	4	15
SVEN_0958300	Nuclear hormone receptor HR96	-3.44955	4.60353	4.00518e-12	6.43131e-11	289.1	914.3	1664.9	88.6	87.9	85.8	426	1641	2326	82	47	47
SVEN_0697600	Nuclear receptor subfamily 2 group F member 6	-1.36836	3.91288	1.26989e-05	7.85026e-05	464.1	326.8	607	190.1	157.9	192.9	681	588	848	176	84	106
SVEN_0467500	Nucleoredoxin-like protein 2	-1.33752	1.06959	0.00242512	0.00802899	50.1	46.8	83.6	17.4	25.9	28.5	74	85	116	16	14	16
SVEN_1613300	Nucleoredoxin-like protein 2	-1.59442	0.480658	0.000558626	0.00224253	35.9	44.8	39.3	10.9	19.3	9.8	53	80	55	10	11	5
SVEN_0362200	Nucleoside diphosphate-linked moiety X motif 19, mitochondrial	-1.35148	2.96225	2.2882e-05	0.000132841	239.2	223.8	248.9	94	97.1	87.8	351	402	348	87	52	48
SVEN_0505800	Nucleoside phosphorylase domain and Uridine phosphorylase, eukaryotic family-containing protein	-1.132	2.79701	0.00063025	0.00248415	188.6	213.6	204.5	106.9	95.3	73.9	277	383	286	99	51	40
SVEN_0961800	Nucleoside phosphorylase domain and Uridine phosphorylase, eukaryotic family-containing protein	-1.1239	5.79097	0.00025425	0.00114135	1884.7	1941	1107.8	554.3	1052.4	658.8	2765	3482	1550	513	564	361
SVEN_0161200	O-methyltransferase, family 3-containing protein	-2.74646	3.21416	5.0702e-09	5.63997e-08	193.4	556.5	270.6	46.5	76.1	29.1	285	995	379	43	42	15
SVEN_0348400	O-methyltransferase, family 3-containing protein	-4.9235	5.7254	2.01049e-21	6.21426e-20	1830.1	4054.2	750.5	60.6	74.7	83.2	2686	7270	1051	56	40	46
SVEN_1754700	OB-fold nucleic acid binding domain, AA-tRNA synthetase-type and Winged helix-turn-helix DNA-binding domain and Nucleic acid-binding, OB-fold domain-containing protein	-1.61422	3.5814	4.43857e-08	4.31175e-07	391.2	407.5	355.9	115.6	143.3	118.8	574	731	498	107	77	65
SVEN_1081100	Oxysterol-binding protein 2	-1.17525	6.37083	8.34548e-07	6.60543e-06	2089.8	2652.2	2724.7	1199	1164.9	941.4	3067	4759	3810	1110	623	516
SVEN_0400400	P-loop containing nucleoside triphosphate hydrolase domain-containing protein	-2.98386	1.01027	5.13878e-08	4.94892e-07	38.8	108.6	58.4	7.6	12.2	6.1	58	192	82	7	7	3
SVEN_0423800	P-loop containing nucleoside triphosphate hydrolase domain-containing protein	-1.51774	3.80165	6.8906e-07	5.6013e-06	349.8	410.5	567.6	165.2	157.1	140.9	514	737	793	153	84	77
SVEN_0958000	P-loop containing nucleoside triphosphate hydrolase domain-containing protein	-1.0259	5.72748	3.16394e-05	0.000177617	1587.3	1238.2	1795.2	769.1	690.7	808.9	2329	2223	2510	712	369	444
SVEN_1763500	P-loop containing nucleoside triphosphate hydrolase domain-containing protein	-1.52566	0.992092	0.000183808	0.000863292	54.4	50.9	70.4	21.6	20.6	18.6	80	92	98	20	11	10
SVEN_0347600	Pair-rule protein odd-paired	-4.29479	4.12428	0.000286003	0.00126502	30.7	35	2063.2	64.5	22.2	23.3	47	66	2879	60	11	12
SVEN_1845100	PAN-1 domain and Apple-like domain-containing protein	-2.6407	0.992308	2.88596e-06	2.05914e-05	75.9	31.6	92.2	9.7	17.2	4.7	111	59	128	9	10	2
SVEN_0590600	Papilin	-1.05462	6.2002	8.19403e-06	5.29128e-05	2093.5	2312.9	2054.4	1230.2	967.4	910.3	3072	4150	2873	1139	517	499
SVEN_0506800	Paramyosin, long form	-1.14553	9.8061	1.24657e-06	9.43679e-06	27773.5	22944.2	29707.4	11056.8	12328.4	12969.8	40753	41173	41543	10236	6592	7116
SVEN_1951700	PAS domain and Myc-type, basic helix-loop-helix (bHLH) domain and PAS fold domain-containing protein	-3.3648	1.20182	1.62839e-10	2.22622e-09	110.4	80.2	53.8	9.7	10.6	2.8	161	144	76	9	6	1
SVEN_0030100	Patronin	-1.32684	4.63216	4.74259e-06	3.26184e-05	695.6	622.4	977.4	370.4	293.9	248.9	1021	1118	1366	343	157	136
SVEN_0767700	Peptidase A2A, retrovirus RVP subgroup domain and Aspartic peptidase domain-containing protein	-3.03911	5.78522	1.08639e-25	4.14417e-24	2013	1631	2737.2	313.1	232.5	228.5	2954	2928	3827	290	124	125
SVEN_1387700	Peptidase A2A, retrovirus RVP subgroup domain and Aspartic peptidase domain-containing protein	-3.00537	4.69928	1.54451e-22	5.18373e-21	936.9	781.2	1262	137.1	100.2	132.7	1375	1403	1764	127	53	73
SVEN_0820900	Peptidase M1, membrane alanine aminopeptidase, N-terminal domain-containing protein	-1.58707	3.66021	8.04697e-08	7.50922e-07	414.4	446.7	354.4	132.9	152.7	119.1	608	801	496	123	82	65
SVEN_0986100	Peptidase M12B, ADAM/reprolysin domain and Metallopeptidase, catalytic domain-containing protein	-2.44999	1.13849	1.12515e-06	8.60892e-06	58.2	111.2	48.8	19.3	13.2	6.6	86	197	69	18	7	3
SVEN_0990800	Peptidase M13, N-terminal domain and Metallopeptidase, catalytic domain-containing protein	-2.30298	2.22247	1.91588e-07	1.7064e-06	100.8	132.7	247	35.6	28.6	32.8	149	239	344	33	15	18
SVEN_0095500	Peptidase M8, leishmanolysin family-containing protein	-2.89102	4.68872	4.8691e-22	1.5734e-20	725.9	1163	1041.3	136.1	118.4	140.1	1066	2086	1456	126	63	77
SVEN_0183900	Peptidase S1 domain and Peptidase S1A, chymotrypsin-type family and Trypsin-like cysteine/serine peptidase domain-containing protein	-1.88677	2.43115	4.63218e-06	3.19432e-05	133.7	245.8	149.9	32.5	55.4	55.8	197	439	210	30	30	31
SVEN_0258900	Peptidase S1 domain and Peptidase S1A, chymotrypsin-type family and Trypsin-like cysteine/serine peptidase domain-containing protein	-6.73601	0.807639	3.08429e-18	8.10045e-17	60.5	86.2	46	1.1	0.1	0.1	89	153	65	1	0	0
SVEN_0880100	Peptidase S28 family-containing protein	-2.41199	8.32315	3.58477e-11	5.24961e-10	13497.6	16479.4	5169.2	2526.5	2016.7	2060.1	19805	29569	7230	2339	1078	1130
SVEN_0880200	Peptidase S28 family-containing protein	-1.97265	8.96009	9.61107e-09	1.01703e-07	26938.6	15953.9	8867	4184.6	4411.9	4591.1	39526	28629	12401	3874	2359	2519
SVEN_0467600	Peptidase S9, prolyl oligopeptidase, catalytic domain and Peptidase S9B, dipeptidylpeptidase IV N-terminal domain-containing protein	-1.0455	2.02272	0.00891419	0.0243227	88.8	137.1	116.6	79.7	38.8	46.3	131	245	163	74	20	25
SVEN_0940100	Peptidyl-prolyl cis-trans isomerase, FKBP-type, domain-containing protein	-1.0312	4.24733	0.000395304	0.00167096	517.8	715.3	414.3	263.6	274.9	268	760	1282	580	244	147	147
SVEN_1742700	Peptidyl-prolyl cis-trans isomerase, FKBP-type, domain-containing protein	-1.32667	1.112	0.00678423	0.0192569	96.5	60.1	29.2	33.4	22.8	17.4	140	108	42	31	12	9
SVEN_0360100	Peroxidasin-like protein	-3.27884	0.444481	1.68443e-08	1.73776e-07	50.6	48.6	36.1	3.3	0.5	9.5	74	87	51	3	0	6
SVEN_0824900	Peroxidasin-like protein	-2.13928	1.84197	8.64851e-06	5.53494e-05	135.9	64	157.9	25.9	16.4	38.5	199	117	220	24	8	22
SVEN_0972500	Peroxidasin-like protein	-1.6823	4.36943	4.05275e-08	3.96157e-07	684.2	513.6	836.4	248.4	229.6	154.5	1004	923	1169	230	123	84
SVEN_1043200	Peroxisomal acyl-coenzyme A oxidase 2	-1.01524	7.58409	7.26657e-05	0.000375824	6294	6438.6	4000.4	2691.8	2609.3	2977.9	9235	11553	5595	2492	1395	1634
SVEN_1165000	Peroxisomal sarcosine oxidase	-1.18032	2.55673	0.00240478	0.00797175	106.2	248.8	160.8	81	78.5	68	157	444	225	75	42	37
SVEN_1691800	Peroxisomal sarcosine oxidase	-1.11366	2.15025	0.00530162	0.0155977	81.1	177.8	121.5	62.6	52.9	60.1	120	317	170	58	28	33
SVEN_0632900	Phenylalanine-4-hydroxylase	-1.09793	6.05724	4.75451e-06	3.26716e-05	2202.9	2013.5	1687.3	797.3	944.4	1018.3	3232	3613	2360	738	505	559
SVEN_0282000	Phosphate transporter family-containing protein	-1.32092	2.97726	0.00161208	0.00562035	219.9	374	120.7	76.8	102.5	107	323	668	170	71	55	59
SVEN_0326900	Phosphate transporter family-containing protein	-1.33664	0.680221	0.00326419	0.0103026	57.7	51	25.8	19.4	15.4	18.2	84	91	37	18	8	10
SVEN_0562500	Phosphate-regulating neutral endopeptidase	-1.74364	4.90429	7.64957e-07	6.16558e-06	1415.1	1038.3	531.9	375.8	246	268.5	2075	1863	745	348	131	147
SVEN_0626600	Phosphate-regulating neutral endopeptidase	-4.05056	1.16358	1.18211e-13	2.16997e-12	54.6	110.2	79.3	7.5	4	2.4	81	196	111	7	2	1
SVEN_0813200	Phosphate-regulating neutral endopeptidase	-4.5273	1.559	9.13245e-16	2.01171e-14	84	146.3	103.5	8.5	4	0.5	124	261	145	8	2	0
SVEN_1055100	Phosphate-regulating neutral endopeptidase	-7.94501	1.92842	1.02302e-28	4.46926e-27	147.1	139.6	167.5	0	1.6	0.1	216	251	234	0	1	0
SVEN_1087900	Phosphate-regulating neutral endopeptidase	-3.55383	2.23666	2.62826e-12	4.3088e-11	188.2	233.3	108.7	6.6	19.7	19.3	276	417	153	6	11	11
SVEN_0629700	Phosphatidic acid phosphatase type 2/haloperoxidase domain-containing protein	-1.06697	2.60192	0.00189989	0.00645964	142	206.2	172.3	82.1	93	73.5	209	369	241	76	50	40
SVEN_0629800	Phosphatidic acid phosphatase type 2/haloperoxidase domain-containing protein	-1.29991	2.54637	0.000626113	0.00246975	161.3	245.9	116.7	75.6	65.9	71.1	237	439	164	70	35	39
SVEN_0903100	Phosphatidic acid phosphatase type 2/haloperoxidase domain-containing protein	-2.87683	2.78601	2.63942e-12	4.31805e-11	226.7	350.6	181.8	34.6	43.8	24.8	333	627	255	32	24	13
SVEN_0057800	Phosphatidylinositol 4,5-bisphosphate 3-kinase catalytic subunit alpha	-1.0986	5.37636	5.64901e-06	3.80821e-05	1305.2	1113.1	1260	618.9	565	532.7	1915	1998	1762	573	302	292
SVEN_1619800	Phospholipase D/Transphosphatidylase domain-containing protein	-1.16461	4.38611	0.000106991	0.000531555	592.1	823.5	453.6	316.4	284.2	232.4	869	1476	635	293	152	127
SVEN_0156500	Phospholipase/carboxylesterase/thioesterase domain-containing protein	-1.28467	2.79303	0.000144565	0.00069698	205.1	186.4	231.9	82.1	103.7	70.2	301	335	324	76	56	38
SVEN_0582200	Phospholipid hydroperoxide glutathione peroxidase, mitochondrial	-1.60963	3.96672	9.73719e-09	1.02759e-07	510.4	458.3	545.8	167.4	155.6	173	749	823	763	155	83	95
SVEN_1862300	Phosphorylated adapter RNA export protein, RNA-binding domain-containing protein	-1.48152	1.32042	0.000190636	0.000888424	81.3	77.5	63.4	25.9	31.2	22.5	119	139	89	24	17	12
SVEN_0101800	PICK1 ortholog	-1.86795	1.3195	4.56919e-05	0.000246673	69.3	70.5	95.5	24.8	9.2	29.7	102	127	133	23	4	17
SVEN_1619000	Plasma membrane calcium-transporting ATPase 3	-1.85949	4.34317	1.51921e-09	1.8362e-08	674	797.9	578.2	168.6	143.5	253.3	989	1431	809	156	76	140
SVEN_0013700	Poly [ADP-ribose] polymerase 1	-1.75599	3.32601	1.11954e-06	8.57471e-06	237.9	256.8	492.3	101.5	88.4	101.9	350	462	687	94	47	56
SVEN_1571900	Poly [ADP-ribose] polymerase 2	-1.13172	5.45315	3.53474e-06	2.47463e-05	1391.1	1153.7	1363	602.7	533.7	646.6	2041	2071	1906	558	285	355
SVEN_0345000	Poly(U)-specific endoribonuclease	-2.62901	7.8217	3.00894e-20	8.65069e-19	11184.9	8080.9	6109.9	1158	1534.8	1410.6	16411	14501	8545	1072	821	774
SVEN_0345200	Poly(U)-specific endoribonuclease	-2.7363	8.84982	2.7409e-21	8.37259e-20	23188.4	16970.6	12149.6	2303	2877.7	2670.2	34024	30453	16991	2132	1539	1465
SVEN_1119200	Potassium channel family and Potassium channel tetramerisation-type BTB domain and Potassium channel, voltage dependent, Kv family and Potassium channel, voltage dependent, Kv9 family and Ion transport domain and BTB/POZ fold domain and Voltage-dependent channel, four helix bundle domain-containing protein	-1.60591	0.846535	0.00213648	0.00717665	36.9	70.5	51.4	32.1	5.4	13.5	55	125	72	30	2	7
SVEN_0861100	Potassium channel subfamily K member 18	-1.72428	3.93608	2.2741e-08	2.30356e-07	456.4	567.1	487.6	204	122.7	128.4	670	1017	682	189	65	70
SVEN_1013000	Potassium channel subfamily K member 18	-2.42761	3.47952	2.35929e-14	4.68265e-13	349.3	469.7	377.4	68.1	73.1	81.6	513	842	528	63	39	45
SVEN_1605800	Potassium channel subfamily K member 18	-1.5063	1.3024	0.00121635	0.00439145	47	56.8	116.9	22.7	24.6	30.4	70	103	162	21	13	17
SVEN_1684700	Potassium channel subfamily K member 18	-2.15243	1.53825	0.00159541	0.00556473	48.9	27.9	211.2	12	30.3	21.8	73	53	292	11	17	12
SVEN_0211200	Potassium voltage-gated channel subfamily H member 5	-1.13002	1.44524	0.00668537	0.0190143	71.4	51	107.3	34.6	33.9	36.4	105	93	149	32	18	20
SVEN_1825500	POU-specific domain and Homeobox domain and Homeodomain-like and Lambda repressor-like, DNA-binding domain and POU domain-containing protein	-1.02496	1.64976	0.0157864	0.0393905	85.8	56.5	118.6	43.2	31.1	53.6	126	103	165	40	16	30
SVEN_1731200	Pre-B-cell leukemia transcription factor 4	-1.3938	4.00176	6.12642e-05	0.000322019	342.8	396.1	755.5	171.8	223.5	173.7	504	712	1055	159	120	95
SVEN_0557500	Pre-mRNA cleavage complex 2 protein Pcf11	-1.13732	4.80431	5.08569e-05	0.000272771	808.9	617.2	1063.9	413.7	368.6	348.6	1187	1109	1487	383	197	191
SVEN_1890500	Presenilin homolog	-1.12983	3.28109	0.000963289	0.00358028	346.7	332.6	174.5	135	123.8	131.3	508	596	245	125	66	72
SVEN_0550100	Presequence protease, mitochondrial	-1.0599	6.51273	1.69221e-05	0.000101793	2794.9	3146.3	2094.8	1496	1180.7	1176.2	4101	5645	2930	1385	631	645
SVEN_0490000	Probable methylmalonate-semialdehyde dehydrogenase [acylating], mitochondrial	-1.76308	2.02661	0.00046581	0.00192223	94.9	234.3	59.2	36.7	37.5	40	140	416	84	34	20	22
SVEN_0101100	Probable phospholipid-transporting ATPase IM	-1.84374	5.47817	2.79957e-12	4.57049e-11	1330	1504	1691.4	523.8	360	374.3	1952	2699	2365	485	192	205
SVEN_0591600	Probable phosphomannomutase	-1.76852	2.82138	4.95078e-06	3.39537e-05	222.1	146.7	322.6	80.9	67.4	53.8	326	265	450	75	36	29
SVEN_0218700	Probable tRNA (uracil-O(2)-)-methyltransferase	-1.22146	3.60824	9.67546e-05	0.000485325	448.2	297.6	351	192.2	151.7	125	657	535	491	178	81	68
SVEN_1584900	Probable uridine-cytidine kinase	-1.55793	2.54581	8.37781e-06	5.38328e-05	184.7	177.1	186.7	63.7	73.9	48.4	271	318	261	59	40	26
SVEN_0507000	Prohormone convertase 1	-1.48757	4.50858	1.89342e-05	0.000112858	843.4	929.9	394.6	285.1	296.6	191	1237	1667	553	264	159	104
SVEN_0955000	Prolactin-releasing peptide receptor	-1.10373	2.73357	0.0022549	0.00753883	160.5	176.9	239.3	104.7	59.6	103.2	236	318	334	97	31	57
SVEN_0238400	Properdin	-2.49355	4.28478	8.32674e-17	1.98522e-15	577.5	871.7	677.8	111.3	132.6	134.6	848	1563	948	103	71	74
SVEN_0583700	Properdin	-4.99231	1.40267	5.36889e-18	1.39022e-16	125.2	90.5	83.4	2.2	5	2.1	183	163	117	2	3	1
SVEN_1060800	Proteasome activator complex subunit 4B	-5.97493	5.94858	3.25339e-30	1.55131e-28	2867.3	3951	1063.7	32.5	25.9	66.6	4207	7087	1489	30	13	38
SVEN_0362800	Proteasome subunit alpha type	-1.03721	3.10565	0.00174585	0.00602496	266.6	222.6	250.3	105.9	159.1	95.8	391	400	350	98	86	52
SVEN_1620500	Protein canopy homolog 4	-1.539	1.28172	0.00242315	0.00802587	54.7	94.4	68.5	15.3	45.3	14.1	81	168	96	14	26	7
SVEN_0432400	Protein daughterless	-1.75171	2.84949	3.07606e-07	2.64338e-06	255.7	221	225.9	73.4	51.8	83	375	397	316	68	27	46
SVEN_0531500	Protein disulfide-isomerase TMX3	-1.36081	4.2493	8.35738e-06	5.37899e-05	576.5	775	414.9	261.3	217.3	208.3	846	1389	581	242	116	114
SVEN_0600900	Protein FAM91A1	-1.50234	6.39029	3.33619e-09	3.81977e-08	2743.8	2112.5	3213.3	1130.8	881.4	833.7	4026	3792	4493	1047	471	457
SVEN_1807000	Protein glass	-2.97999	1.7366	1.94019e-12	3.21447e-11	124.1	116.9	115.8	19.4	13.5	11.6	182	210	162	18	7	6
SVEN_1025200	Protein IMPACT	-1.03815	1.78787	0.00636456	0.0182444	82.8	102.1	103.8	56.1	33.1	50.8	122	183	145	52	17	28
SVEN_1739200	Protein kinase C beta type	-1.44133	4.4891	5.34771e-05	0.000286432	722.4	1036.9	361	264.6	289.3	226.8	1060	1858	506	245	155	124
SVEN_1616600	Protein kinase domain and Protein kinase-like domain-containing protein	-3.71559	6.34121	2.6885e-44	2.41656e-42	3262.4	3839.6	2685.5	229	267.1	249.7	4787	6889	3756	212	143	137
SVEN_0512200	Protein kinase domain and Serine-threonine/tyrosine-protein kinase catalytic domain and Serine/threonine- /dual specificity protein kinase, catalytic domain and Protein kinase-like domain-containing protein	-1.03646	1.3785	0.0155534	0.0389581	84.1	75.9	53.9	25	30.5	49.3	123	136	76	23	16	28
SVEN_0782000	Protein kinase domain and Serine/threonine- /dual specificity protein kinase, catalytic domain and Mitogen-activated protein (MAP) kinase, p38 family and Protein kinase-like domain-containing protein	-1.24849	1.91039	0.00232242	0.00773152	89.6	156.1	82.5	44.3	38.2	55.7	132	278	116	41	20	31
SVEN_0076200	Protein kinase domain and Serine/threonine- /dual specificity protein kinase, catalytic domain and Protein kinase-like domain-containing protein	-2.04621	2.15943	6.21128e-05	0.000325769	76.1	202.8	166.1	60.2	16.9	29.9	113	362	232	56	8	16
SVEN_0079400	Protein kinase domain and Serine/threonine- /dual specificity protein kinase, catalytic domain and Protein kinase-like domain-containing protein	-1.29899	3.82179	1.93981e-05	0.000115356	466.3	447	380.9	228.8	137.7	157.3	684	802	533	212	73	86
SVEN_0625300	Protein kinase domain and Serine/threonine- /dual specificity protein kinase, catalytic domain and Protein kinase-like domain-containing protein	-1.37315	1.34293	0.0028957	0.00929454	51.2	74.7	96.3	31.3	39.7	14.4	76	134	134	29	22	7
SVEN_1631500	Protein kinase domain and Serine/threonine- /dual specificity protein kinase, catalytic domain and Protein kinase-like domain-containing protein	-3.82019	3.1655	5.79325e-13	1.00898e-11	240.6	643	170.7	35.5	17.9	20.7	354	1149	240	33	9	11
SVEN_1721100	Protein kinase domain and Serine/threonine- /dual specificity protein kinase, catalytic domain and Protein kinase-like domain-containing protein	-1.04496	3.50627	0.00316681	0.0100383	278.4	216.4	488.7	151.3	186.1	139.2	409	390	682	140	100	76
SVEN_1805500	Protein kinase domain and Serine/threonine- /dual specificity protein kinase, catalytic domain and Protein kinase-like domain-containing protein	-1.32608	1.36506	0.0162972	0.0403971	44.9	33.2	147	27	33.3	29.3	67	62	203	25	18	16
SVEN_1826600	Protein kinase domain and Serine/threonine- /dual specificity protein kinase, catalytic domain and Protein kinase-like domain-containing protein	-1.16093	4.30306	0.00187787	0.00640703	599.7	374.5	788.7	275.4	144.5	367.8	880	674	1102	255	76	203
SVEN_1985800	Protein kinase domain and Serine/threonine- /dual specificity protein kinase, catalytic domain and Protein kinase-like domain-containing protein	-1.25097	3.27855	0.000117071	0.000575058	245	252	377.4	143.6	119.9	102.9	360	453	527	133	64	56
SVEN_0691000	Protein kinase-like domain and Uncharacterised oxidoreductase Dhs-27 family and CHK kinase-like domain-containing protein	-4.90645	2.57765	5.97224e-24	2.12286e-22	193.8	328.8	190.5	9.7	7.6	6	285	588	267	9	4	3
SVEN_1329400	Protein kinase-like domain and Uncharacterised oxidoreductase Dhs-27 family and CHK kinase-like domain-containing protein	-4.07116	3.65257	4.55828e-23	1.55658e-21	315.4	746.6	445.3	30.2	26.7	32.5	464	1337	623	28	14	18
SVEN_0136200	Protein kinase-like domain-containing protein	-1.96041	0.665674	0.000143303	0.00069132	41.3	49.6	53.8	4.5	20.6	12.7	61	89	75	4	12	7
SVEN_0978900	Protein lethal(2)essential for life	-1.12773	0.944854	0.0094573	0.0255815	43.3	41.2	74.3	33.4	21.1	17.4	64	75	103	31	11	9
SVEN_0566400	Protein lunapark	-1.34504	1.86218	0.00170795	0.00591066	78.5	148.8	95.6	61.4	34.5	30.3	116	265	134	57	18	16
SVEN_0588700	Protein of unknown function DUF1057 family-containing protein	-3.5063	1.1683	1.8241e-13	3.29433e-12	71.3	94.7	73.5	7.6	7.4	5.8	105	169	103	7	4	3
SVEN_0167900	Protein of unknown function DUF1356, TMEM106 family-containing protein	-1.03879	4.79667	6.16128e-05	0.000323581	850.6	668.2	904.8	410.5	391	377.6	1248	1200	1265	380	209	207
SVEN_1679800	Protein of unknown function DUF2181 family-containing protein	-1.32101	0.681885	0.00522146	0.0154082	44.2	29.3	61.4	14.1	24.9	15.1	65	54	85	13	14	8
SVEN_1029200	Protein of unknown function DUF2216, coiled-coil family-containing protein	-1.14745	3.78865	4.21751e-05	0.000229992	402.7	439.3	383.1	185.8	170.7	196.6	591	788	536	172	91	108
SVEN_1886900	Protein of unknown function DUF229 family and Alkaline phosphatase-like, alpha/beta/alpha domain and Alkaline-phosphatase-like, core domain-containing protein	-5.65466	2.96786	2.45015e-30	1.18273e-28	363.5	273.7	319.6	2.3	5.8	11.4	533	492	447	2	3	7
SVEN_1887100	Protein of unknown function DUF229 family and Alkaline phosphatase-like, alpha/beta/alpha domain and Alkaline-phosphatase-like, core domain-containing protein	-5.60486	2.21771	2.25881e-21	6.92701e-20	160.5	239.4	152.7	0.1	3.8	7.8	236	428	214	0	2	5
SVEN_1887000	Protein of unknown function DUF229 family and Alkaline-phosphatase-like, core domain-containing protein	-7.5316	2.31426	3.93667e-30	1.8545e-28	176.9	265.1	161.2	2.1	0.1	0.1	260	474	226	2	0	0
SVEN_0572500	Protein of unknown function DUF273 family-containing protein	-1.8648	1.31022	0.000184261	0.000864629	79.8	114.4	38.5	25.9	12.5	25	117	203	55	24	6	14
SVEN_1878400	Protein of unknown function DUF953, thioredoxin-like family and Thioredoxin-like fold domain-containing protein	-1.99382	2.07204	2.40096e-07	2.09782e-06	122.4	138.2	153.9	29.2	42.2	33.1	180	248	215	27	23	18
SVEN_0707300	Protein patched homolog 1	-1.19023	5.89155	5.92272e-07	4.86509e-06	1776	2033.9	1557.9	830.6	733.6	787.4	2606	3649	2179	769	392	432
SVEN_1910500	Protein phosphatase 2C (PP2C)-like domain-containing protein	-1.08106	4.88554	2.23334e-05	0.000129849	735.7	938.7	927.6	397.5	424.4	408.4	1080	1684	1297	368	227	224
SVEN_0462500	Protein phosphatase PTC7 homolog	-1.0232	3.20089	0.00294204	0.00941741	234.9	334.1	219.2	111.3	175.7	101.4	345	598	307	103	95	55
SVEN_0664700	Protein sickie	-1.37056	1.62881	0.0117232	0.0307637	55.8	176.7	40.6	39.9	38.9	26.5	83	312	58	37	21	14
SVEN_0301400	Protein ultraspiracle	-1.35771	2.2484	0.000767208	0.00293665	142.4	194.4	90.9	69	51	46.4	209	347	128	64	27	25
SVEN_1815800	Protein unc-119 homolog	-1.44346	1.15062	0.000915861	0.00342517	38.8	81.5	74.6	28	19.4	23.8	58	145	104	26	10	13
SVEN_1226500	Protein unc-79 homolog	-1.66574	4.92804	3.60295e-07	3.07588e-06	1359.7	977.9	660.1	394.1	329	220.3	1994	1755	924	365	176	120
SVEN_1613900	Protein unc-80 homolog	-1.69205	5.21145	6.57771e-09	7.17402e-08	907.2	1367.9	1394.7	497.8	330	305.5	1332	2454	1950	461	176	167
SVEN_0875400	Protein yippee-like 5	-1.70793	2.89258	1.66421e-06	1.23007e-05	176.6	306.8	235.9	78.8	81.8	59.3	260	549	330	73	44	32
SVEN_0188600	Protein-tyrosine phosphatase, receptor/non-receptor type domain and Protein-tyrosine/Dual specificity phosphatase domain and Protein-tyrosine phosphatase, catalytic domain-containing protein	-1.11867	2.4793	0.00328945	0.0103682	225.8	116.2	140.6	72.4	87.1	62.7	330	210	197	67	47	34
SVEN_0202900	Protein-tyrosine phosphatase, receptor/non-receptor type domain and Protein-tyrosine/Dual specificity phosphatase domain and Protein-tyrosine phosphatase, catalytic domain-containing protein	-1.49075	4.74146	3.68546e-07	3.13947e-06	1124.5	614.4	815.1	337	266.3	304.4	1649	1104	1140	312	142	167
SVEN_0285800	Protein-tyrosine phosphatase, receptor/non-receptor type domain and Protein-tyrosine/Dual specificity phosphatase domain and Protein-tyrosine phosphatase, catalytic domain-containing protein	-1.45755	1.96596	0.00428398	0.0129866	111.6	190.2	52.7	47.5	22.5	58.6	164	338	75	44	11	33
SVEN_0531000	Protein-tyrosine phosphatase, receptor/non-receptor type domain and Protein-tyrosine/Dual specificity phosphatase domain and Protein-tyrosine phosphatase, catalytic domain-containing protein	-2.75822	2.46385	1.62757e-11	2.43823e-10	192.1	143.5	262.3	36.6	23.3	27.6	282	259	366	34	12	15
SVEN_0563500	Protein-tyrosine phosphatase, receptor/non-receptor type domain and Protein-tyrosine/Dual specificity phosphatase domain and Protein-tyrosine phosphatase, catalytic domain-containing protein	-1.19119	1.45848	0.0170422	0.0419351	73.5	69.3	91.1	53.8	9.8	38	108	125	127	50	4	21
SVEN_1888900	Protein-tyrosine phosphatase, receptor/non-receptor type domain and Protein-tyrosine/Dual specificity phosphatase domain and Protein-tyrosine phosphatase, catalytic domain-containing protein	-2.32966	2.69351	2.19531e-07	1.93326e-06	209	110.7	358	50.7	38.1	45.6	307	201	499	47	20	25
SVEN_0240200	Proteinase inhibitor I2, Kunitz metazoa domain and Cysteine-rich repeat and Lustrin, cysteine-rich repeated domain-containing protein	-2.32299	8.62559	1.62101e-06	1.20062e-05	11820.3	4033.4	27067.6	2419.7	3079.8	3078.1	17345	7241	37849	2240	1647	1689
SVEN_0976500	Proteinase inhibitor I2, Kunitz metazoa domain and Cysteine-rich repeat and Lustrin, cysteine-rich repeated domain-containing protein	-2.02015	2.81826	4.73413e-05	0.00025514	349.3	77.5	287.9	76.6	46	53.4	511	142	402	71	24	29
SVEN_0719200	Proteinase inhibitor I2, Kunitz metazoa domain and EB domain and Cysteine-rich repeat and Lustrin, cysteine-rich repeated domain-containing protein	-2.18065	3.07995	1.03904e-05	6.55268e-05	221.7	119.9	536.6	51.9	82.8	58.8	326	218	748	48	45	32
SVEN_1697700	Proteinase inhibitor I2, Kunitz metazoa domain and EB domain and Cysteine-rich repeat and Lustrin, cysteine-rich repeated domain-containing protein	-1.14321	0.967049	0.0162983	0.0403971	72.9	29.6	59.5	31.2	12.8	28.7	106	55	83	29	6	16
SVEN_0184000	Proteinase inhibitor I2, Kunitz metazoa domain and EB domain and Cysteine-rich repeat-containing protein	-1.97404	3.88707	1.87192e-09	2.23487e-08	520.7	374.8	619	163	94.9	125.9	764	674	865	151	50	69
SVEN_0013600	Proteinase inhibitor I2, Kunitz metazoa domain-containing protein	-3.73201	3.31792	1.10184e-20	3.25146e-19	348	527.7	297	40.9	23.3	22.7	511	945	416	38	12	12
SVEN_1029600	Proteinase inhibitor I2, Kunitz metazoa domain-containing protein	-1.24608	4.03906	7.83222e-05	0.0004011	452.3	435.4	603.9	261.3	140.2	225.7	664	782	844	242	74	124
SVEN_1789400	Protocadherin-23	-2.14986	2.41362	1.23679e-07	1.12592e-06	154.4	260.5	126	38.9	39.5	43.5	227	465	177	36	21	24
SVEN_0771300	Proton myo-inositol cotransporter	-3.84748	4.51198	8.04905e-07	6.43497e-06	995.2	1692.5	53.9	71.2	72.3	46.8	1460	3032	77	66	39	25
SVEN_1986700	Proton-dependent oligopeptide transporter family and Major facilitator superfamily domain, general substrate transporter-containing protein	-1.70022	4.33148	0.000109843	0.000543998	883.3	888.2	213.4	239.7	205.7	165.1	1295	1592	300	222	110	90
SVEN_0044700	Puckered	-1.04454	1.93552	0.00828363	0.0229059	90.3	147.6	83.3	54	42.1	59.6	133	263	117	50	22	33
SVEN_0388400	Pumilio RNA-binding repeat and Armadillo-like helical domain and Armadillo-type fold domain-containing protein	-1.65353	6.20887	0.000399227	0.0016839	1406.4	3818.1	2074.9	1348.7	685.2	285.6	2065	6848	2902	1249	366	155
SVEN_1721400	PUR-alpha/beta/gamma, DNA/RNA-binding family-containing protein	-1.47054	2.2198	6.12742e-05	0.000322019	114.8	156.3	156.8	60.4	48.9	44.4	169	280	219	56	26	24
SVEN_0127000	Purine nucleoside phosphorylase	-1.36144	1.86557	0.00084892	0.00321169	141.7	88.6	94.9	52.8	27.6	45.3	207	160	133	49	14	25
SVEN_1965400	Purine nucleoside phosphorylase	-1.25907	0.84984	0.00547271	0.0160287	61.7	61.9	27.2	20.5	19.1	23.4	90	110	39	19	10	13
SVEN_0006400	Putative alpha-L-fucosidase	-2.20603	3.48933	1.71377e-08	1.76338e-07	349.4	218.3	609.7	80	84.3	90.9	513	394	851	74	45	50
SVEN_1096300	Putative apoptosis-inducing factor 1, mitochondrial	-1.0031	5.3928	0.000234398	0.0010688	1026.7	1022.1	1593.9	712.8	528.2	574.5	1507	1835	2228	660	282	315
SVEN_0791200	Pyruvate kinase	-1.42619	2.85733	0.000305997	0.00133835	231.1	229.1	210.1	132.6	45.2	70.1	339	411	294	123	23	38
SVEN_1862800	Rac GTPase-activating protein 1	-1.20155	5.69123	0.000294552	0.00129623	1183.9	970.2	2527	631.9	729	674.5	1738	1743	3532	585	390	370
SVEN_1025300	Ral guanine nucleotide dissociation stimulator-like ortholog	-1.40156	4.18254	8.75689e-07	6.89225e-06	480.8	533.1	685.5	238.7	215.1	188.4	706	957	958	221	115	103
SVEN_0430500	RalA-binding protein 1	-1.3975	0.79542	0.00141593	0.00500795	61.1	54.9	32.4	20.5	18.8	16.8	89	98	46	19	10	9
SVEN_0819700	Ras-like guanine nucleotide exchange factor, N-terminal domain and Guanine-nucleotide dissociation stimulator CDC25 domain and Ras guanine nucleotide exchange factor, domain-containing protein	-1.29606	1.07061	0.0070615	0.0199178	92.4	46.8	40.2	38.7	16.2	17.4	134	85	57	36	8	9
SVEN_0311200	Ras-related protein Rab-10	-1.47647	2.67079	0.000149127	0.000716325	143.9	192.2	255.1	48.8	69.4	95	212	345	356	45	37	53
SVEN_0365200	Ras-related protein Rab-35	-1.05157	1.47391	0.0141227	0.0357758	74.9	45.2	110.9	38.9	35.8	36.6	110	83	154	36	19	20
SVEN_1871700	Ras-related protein Ral-a	-1.13014	2.87075	0.000869034	0.00327669	172.7	186.9	279.5	96.1	97.3	98.4	254	336	390	89	52	54
SVEN_0511000	RE59544p	-1.29423	2.40911	0.00279614	0.0090094	122.2	146.9	205.8	55.2	101.8	36.5	180	264	287	51	56	19
SVEN_0618900	Reduced folate carrier family and Major facilitator superfamily domain, general substrate transporter-containing protein	-1.89453	3.95371	9.17203e-06	5.82658e-05	611.7	192.3	765.4	137.2	158.3	126.3	897	348	1069	127	85	69
SVEN_1016200	Reeler domain-containing protein	-2.98381	1.81017	5.39103e-10	6.94528e-09	163.5	145.3	67.2	17.3	15.2	14.8	239	260	95	16	8	8
SVEN_1841200	Regulator of G protein signalling domain and Regulator of G protein signalling superfamily domain and Regulator of G-protein signalling, domain 1-containing protein	-2.26684	3.41666	4.35536e-11	6.30721e-10	276.8	427.3	421.4	86.4	90.9	56	407	766	589	80	49	30
SVEN_0754800	Regulator of nonsense transcripts 1	-1.63297	3.07985	7.91563e-07	6.34874e-06	251.3	307.4	253.7	91.8	66.7	103.1	369	551	355	85	35	57
SVEN_1835300	Replication protein A 70 kDa DNA-binding subunit	-1.32216	3.95095	5.68784e-05	0.000302578	392.2	610	420.2	222.4	221.7	123.9	576	1093	588	206	119	67
SVEN_0938600	Reps	-1.7969	3.72064	7.812e-09	8.40301e-08	364.2	557	389.5	115.6	143.3	118.8	535	998	545	107	77	65
SVEN_0663800	Required for meiotic nuclear division 5 homolog B	-1.28288	2.99494	0.000178464	0.000841221	208.9	200.1	310.2	87.6	115.1	93.3	307	360	433	81	62	51
SVEN_0510300	Retrograde Golgi transport protein RGP1 homolog	-1.3332	1.89886	0.000742863	0.00285604	131.2	82.3	118.1	53.9	44.9	32.1	192	149	165	50	24	17
SVEN_0779700	Reverse transcriptase domain and DNA breaking-rejoining enzyme, catalytic core domain and Integrase-like, catalytic core domain and Integrase/recombinase, N-terminal domain-containing protein	-1.19267	5.13804	7.80753e-05	0.000400098	975.7	727.4	1476	497.9	367.8	524.3	1432	1307	2063	461	196	288
SVEN_0813500	Reverse transcriptase domain and Integrase, catalytic core domain and Peptidase A2A, retrovirus, catalytic domain and Ribonuclease H-like domain and Peptidase A2A, retrovirus RVP subgroup domain and Aspartic peptidase domain-containing protein	-6.04194	12.0776	5.45129e-44	4.68452e-42	254804	222457	78231.9	2812.8	2736.4	2881.6	373881	399187	109402	2604	1463	1581
SVEN_0724000	Reverse transcriptase domain and Integrase, catalytic core domain and Ribonuclease H-like domain and Aspartic peptidase domain-containing protein	-1.26312	2.13044	0.00127369	0.00457678	121.2	162.3	102.6	58.3	64.6	37.7	178	290	144	54	35	20
SVEN_1500100	Reverse transcriptase domain and Integrase, catalytic core domain and Ribonuclease H-like domain and Aspartic peptidase domain-containing protein	-1.69826	2.11684	3.66334e-06	2.5578e-05	136.3	135.3	140.2	46.4	44.7	35.4	200	243	196	43	24	19
SVEN_1780000	Reverse transcriptase domain and Integrase, catalytic core domain and Ribonuclease H-like domain and Aspartic peptidase domain-containing protein	-2.02565	4.1776	6.6113e-10	8.40656e-09	852.7	412.5	604.9	174.9	142.6	140.8	1250	742	846	162	76	77
SVEN_0768000	Reverse transcriptase domain and Integrase, catalytic core domain and Ribonuclease H-like domain-containing protein	-1.74776	3.1668	2.03184e-07	1.79537e-06	275.9	249.2	355.8	104.7	91.5	65	405	448	497	97	49	35
SVEN_1387500	Reverse transcriptase domain and Integrase, catalytic core domain and Ribonuclease H-like domain-containing protein	-2.31102	3.70036	1.51691e-12	2.5401e-11	446.3	449	489.2	127.3	66.9	82.6	655	806	684	118	35	45
SVEN_0824100	Reverse transcriptase domain and Integrase, catalytic core domain and Zinc finger, CCHC-type domain and Ribonuclease H domain and Ribonuclease H-like domain-containing protein	-1.83819	6.3252	4.38359e-08	4.26364e-07	2180.4	1588.7	4382	772.3	690.7	816.2	3200	2853	6126	715	369	448
SVEN_0736600	Reverse transcriptase domain and Integrase, catalytic core domain and Zinc finger, CCHC-type domain and Ribonuclease H-like domain and Aspartic peptidase domain-containing protein	-2.00342	4.3399	5.00449e-11	7.2205e-10	815.4	794.5	478.5	194.4	159.5	166.2	1196	1425	670	180	85	91
SVEN_1387600	Reverse transcriptase domain-containing protein	-2.60593	4.10605	5.58378e-18	1.44109e-16	591.4	595	713.2	126.3	90.5	93.5	868	1068	997	117	48	51
SVEN_1473600	Reverse transcriptase domain-containing protein	-4.20108	2.36087	1.74908e-20	5.10367e-19	171.4	190.4	237	12.9	6.5	12.5	252	342	331	12	3	7
SVEN_0703400	Rfx	-1.63665	1.58792	4.0048e-05	0.000219464	109.4	92.5	75.5	31.3	33.3	24.4	160	166	106	29	18	13
SVEN_0701200	Rh30-like protein	-1.81207	4.70585	6.49014e-10	8.26594e-09	894.2	683.7	1048.7	267.9	188.4	290.8	1312	1228	1466	248	100	160
SVEN_0982800	Rh30-like protein	-1.97377	2.92875	7.27739e-05	0.000376135	164.9	485.5	115.6	80.9	53.3	60.5	243	866	163	75	28	33
SVEN_0516200	Rho GTPase-activating protein domain and Myosin head, motor domain and Protein kinase C-like, phorbol ester/diacylglycerol binding domain and Rho GTPase activation protein domain and P-loop containing nucleoside triphosphate hydrolase domain-containing protein	-1.71024	4.37771	7.50023e-10	9.49058e-09	703.3	615.4	736.7	250.5	176.7	199	1032	1105	1030	232	94	109
SVEN_1720800	Ribonuclease H-like domain-containing protein	-1.64267	4.69119	1.80999e-09	2.16756e-08	703.6	981.3	845.9	309.9	240.1	259.1	1033	1760	1183	287	128	142
SVEN_0520900	Ribonuclease H2 subunit A	-1.26253	0.702977	0.00586663	0.0170104	58.4	44.5	32.5	23.7	9	23.1	85	80	46	22	4	13
SVEN_1813900	Ribonuclease H2 subunit A	-1.45818	1.17948	0.000661401	0.00259256	71	78.5	49.6	18.4	22.7	31.7	104	140	70	17	12	18
SVEN_1059900	Ribonuclease P protein subunit p30	-1.04371	1.31047	0.0156475	0.0391252	49.9	52.9	101.7	35.6	37	26.3	74	96	141	33	20	14
SVEN_1588400	Ribonuclease Zc3h12a-like domain-containing protein	-1.78259	1.11207	0.000138482	0.000670543	67.5	59.9	71.6	17.3	31.5	8.8	99	108	100	16	18	4
SVEN_1758800	Ribonuclease Zc3h12a-like domain-containing protein	-1.77567	4.69757	1.9254e-06	1.40585e-05	1041.8	385.8	1169.9	288.3	225.1	244.5	1528	695	1635	267	120	134
SVEN_1922400	RNA recognition motif domain and F-box domain and Nucleotide-binding, alpha-beta plait domain-containing protein	-1.30694	4.5349	1.16609e-06	8.88773e-06	703.9	707.1	724.4	317.5	317.4	227.2	1033	1269	1013	294	170	124
SVEN_0141200	RNA recognition motif domain and Nucleotide-binding, alpha-beta plait domain-containing protein	-1.27309	0.810145	0.00819178	0.0227001	32.8	66.7	47.1	14.1	15.7	31	49	118	66	13	8	18
SVEN_0472500	RNA recognition motif domain and Nucleotide-binding, alpha-beta plait domain-containing protein	-1.63003	1.67828	2.11321e-05	0.00012425	91.8	90.6	114	35.6	28.5	31.1	135	163	159	33	15	17
SVEN_0906100	RNA recognition motif domain and Nucleotide-binding, alpha-beta plait domain-containing protein	-1.17807	3.81645	0.000103021	0.00051412	319.1	424.1	514.6	199.8	197.9	157.6	469	761	719	185	106	86
SVEN_1582600	RNA recognition motif domain and Nucleotide-binding, alpha-beta plait domain-containing protein	-1.53196	4.61195	2.87428e-07	2.48364e-06	592.4	1023.5	732.1	245.3	329.8	237.7	870	1835	1024	227	177	130
SVEN_1925300	RNA recognition motif domain and Nucleotide-binding, alpha-beta plait domain-containing protein	-2.14487	2.52433	8.36209e-09	8.95775e-08	143.9	209.7	232.8	45.4	43.2	43.8	212	376	325	42	23	24
SVEN_0169800	RNA recognition motif domain and SAP domain and Nucleotide-binding, alpha-beta plait domain-containing protein	-1.26804	5.42207	2.16911e-06	1.56769e-05	937.8	1434.1	1562.1	559.5	570.2	503.5	1377	2573	2184	518	305	276
SVEN_0889600	RNA-binding protein squid	-2.15092	4.49685	1.05744e-09	1.30842e-08	569.1	563.1	1245.5	203	176	155.7	836	1012	1740	188	94	85
SVEN_0410700	RPA-interacting protein, N-terminal domain-containing protein	-2.07032	0.414966	4.4216e-05	0.000239618	39.5	49.6	31.8	8.7	4.7	15.1	58	88	45	8	2	9
SVEN_0556100	SAP domain and Zinc finger, MIZ-type domain-containing protein	-1.11145	3.49459	0.000391654	0.00165798	401.9	294.4	293	167.4	115.4	174.3	589	529	410	155	61	96
SVEN_0138400	Saposin B domain and Saposin-like domain-containing protein	-3.24206	2.0561	4.13068e-12	6.61924e-11	158.2	101.6	198.6	10.9	21.4	16.4	232	184	277	10	12	9
SVEN_0350000	Saposin B domain and Saposin-like domain-containing protein	-8.92038	0.594315	2.25052e-14	4.48957e-13	38.3	95.7	29.3	0	0	0	57	168	42	0	0	0
SVEN_0621100	Saposin B domain and Saposin-like domain-containing protein	-10.793	2.2966	9.25246e-34	5.13151e-32	161.8	213	223.3	0	0	0	238	382	312	0	0	0
SVEN_1806400	Saposin B domain and Saposin-like domain-containing protein	-3.57578	0.597521	3.81431e-08	3.74722e-07	45.4	81.2	27.2	1.2	5.3	6.6	67	143	39	1	3	4
SVEN_0749300	Saposin-like type B, 1 domain and Saposin B domain and Saposin-like domain-containing protein	-2.46864	4.77326	3.78406e-17	9.24729e-16	1129.5	1123.8	738.2	209.5	161.5	168.1	1657	2016	1033	194	86	92
SVEN_0394100	Saposin-like type B, 1 domain and Saposin-like type B, 2 domain and Saposin B domain and Saposin-like domain-containing protein	-5.19394	1.02316	3.13471e-13	5.57123e-12	86.1	107.1	31.3	3.2	0.2	1.9	126	190	45	3	0	1
SVEN_1771600	Saposin-like type B, 2 domain and Saposin B domain and Saposin-like domain-containing protein	-8.51959	0.234497	4.44606e-15	9.34628e-14	51.5	43	28.9	0	0	0	75	77	41	0	0	0
SVEN_0545900	SEA domain and Epidermal growth factor-like domain and EGF-like calcium-binding domain and von Willebrand factor, type A domain and Insulin-like growth factor binding protein, N-terminal domain and Green fluorescent protein-like domain-containing protein	-1.50856	4.47811	5.62572e-06	3.79578e-05	829.1	900.8	400.4	285.1	250.7	212.3	1216	1615	561	264	134	116
SVEN_0748500	SEFIR domain-containing protein	-1.58345	2.9407	0.00134862	0.0047959	135.4	142.1	453.7	52	80.5	111.2	200	257	632	48	43	62
SVEN_0103800	Segment polarity protein dishevelled	-1.28887	2.00657	0.0010338	0.00381335	99.2	94.1	162.3	57.2	45.3	42.5	146	170	226	53	24	23
SVEN_0123200	Selenoprotein P, N-terminal domain-containing protein	-1.83127	4.08475	8.23241e-07	6.54908e-06	421.3	368.4	915.2	182.5	133.7	162.2	619	663	1278	169	71	89
SVEN_0538100	Sema domain and Immunoglobulin-like fold domain and WD40/YVTN repeat-like-containing domain and Plexin-like fold repeat-containing protein	-2.78395	3.99716	1.98372e-14	3.98784e-13	476.6	407	903.5	90.7	82.6	85.8	700	732	1262	84	44	47
SVEN_1940000	Serine/arginine repetitive matrix protein 1	-1.15378	5.75621	2.19124e-05	0.000127782	1383.1	1314.6	2151.7	869.4	640.4	667.6	2030	2360	3008	805	342	366
SVEN_1034900	Serine/threonine-protein kinase D	-1.39448	2.33417	0.000111601	0.000552007	132.6	142.4	183.4	62.6	61.5	49.9	195	256	256	58	33	27
SVEN_0803500	Serine/threonine-protein kinase pim-2	-1.26379	2.10589	0.00292014	0.00935498	87.3	149.8	142.5	74.4	29.9	52.9	129	268	199	69	15	29
SVEN_1882900	Serine/threonine-protein kinase polo	-4.31784	4.03746	5.11416e-29	2.29843e-27	894.9	665.3	439.1	41	27	31.3	1312	1194	615	38	14	17
SVEN_1883200	Serine/threonine-protein kinase polo	-2.94626	6.70339	1.76624e-28	7.67333e-27	4944.2	3987.8	3066.6	480.7	492.2	584.4	7254	7156	4289	445	263	321
SVEN_0134200	Serine/threonine-protein phosphatase 2A 55 kDa regulatory subunit B delta	-1.43906	2.38458	0.00129926	0.00464999	80.8	249.7	147.9	76.6	51.2	48.3	120	445	207	71	27	26
SVEN_1794800	Serine/threonine-protein phosphatase 5	-5.15535	4.74767	5.84867e-43	4.76423e-41	1095.8	1296.1	973.7	38.8	14.9	39.2	1608	2325	1362	36	7	22
SVEN_1572200	Serpin domain-containing protein	-1.93744	2.73372	7.30008e-05	0.000377058	192.6	115.2	357.3	71.2	26.6	75.2	283	209	498	66	13	42
SVEN_0428300	SH2 domain-containing protein	-1.06864	1.47048	0.0133808	0.0343074	51.2	65.9	113.8	34.6	34	41.5	76	119	158	32	18	23
SVEN_1675700	SH3 domain-binding protein 5-like	-1.47559	5.04153	2.64725e-08	2.65745e-07	828.2	1269.6	1041.9	406.1	348.4	373.8	1216	2277	1457	376	186	205
SVEN_1742000	SH3 domain-containing protein	-1.12666	1.48071	0.0130698	0.0336094	63.7	45.8	126.2	38.9	35.6	33.2	94	84	175	36	19	18
SVEN_1647300	SH3KBP1-binding protein 1	-1.54472	5.55165	3.71886e-06	2.59425e-05	1448.1	812.3	2276.5	556.3	527.4	470.8	2125	1460	3182	515	282	258
SVEN_0091700	ShKT domain-containing protein	-8.8759	4.14018	1.56362e-66	3.21777e-64	774.9	641.5	832.6	2.1	1.8	0.2	1137	1152	1164	2	1	0
SVEN_0280400	ShKT domain-containing protein	-3.05565	1.36647	4.78882e-09	5.3498e-08	69.7	113.2	87.9	7.6	4.9	19.8	103	202	123	7	2	12
SVEN_0542900	ShKT domain-containing protein	-1.57944	0.708956	0.000369469	0.00157624	54.8	35.6	53.1	20.4	10.4	16.4	80	65	74	19	5	9
SVEN_0591100	ShKT domain-containing protein	-5.50958	4.31934	1.79951e-14	3.63621e-13	1307.1	1041.2	156.1	32.2	7.3	15.2	1916	1867	220	30	3	8
SVEN_0900300	ShKT domain-containing protein	-6.4524	0.577923	5.46609e-17	1.31523e-15	46.1	51.1	63.9	0	0.1	1.5	68	92	89	0	0	1
SVEN_1611500	ShKT domain-containing protein	-1.16408	1.0662	0.0129542	0.0333726	90.3	31.2	53.5	29.1	27.9	20.8	131	58	75	27	15	11
SVEN_1822500	ShKT domain-containing protein	-1.74482	1.41955	0.000212645	0.00097932	76.8	63.4	108.5	12	30.9	31.8	113	115	151	11	17	18
SVEN_0601800	Short stop	-1.49455	1.4306	0.000523725	0.00212424	82.5	53.2	106.4	23.8	33.1	29.1	121	97	148	22	18	16
SVEN_0993100	Short-chain specific acyl-CoA dehydrogenase, mitochondrial	-2.17738	4.74315	2.20724e-14	4.41448e-13	782.7	908.2	1142.4	209.6	174.9	241.6	1149	1630	1597	194	93	133
SVEN_0138500	Sialin	-2.58905	0.990884	1.92253e-08	1.96783e-07	61.9	65.1	70.2	6.6	14.2	12.5	91	117	98	6	8	7
SVEN_0889700	Sialin	-1.60464	2.01466	7.68111e-05	0.000394673	97	124.8	154.9	35.7	56.4	31.9	143	224	216	33	31	17
SVEN_1609400	Sialin	-1.32649	1.83192	0.0170214	0.0418972	109.8	174.1	30.4	51.8	48.1	25.2	161	309	44	48	26	13
SVEN_0625700	SLC41 divalent cation transporters, integral membrane domain-containing protein	-1.13205	3.20346	0.00289652	0.00929454	234.8	412.4	160.9	103.8	143.2	122.2	345	737	226	96	77	67
SVEN_1981900	Slo-interacting protein 1	-1.03722	3.53986	0.000358238	0.00154094	283.2	365.8	355.5	161	162.8	165.8	416	656	497	149	87	91
SVEN_1768500	SMAD domain, Dwarfin-type and SMAD/FHA domain and SMAD domain-like-containing protein	-1.8748	3.22664	0.000174903	0.000827932	238	590.9	105.5	86.4	79	89.1	350	1055	149	80	42	49
SVEN_0692200	Small GTPase superfamily and Ran GTPase family and Small GTPase superfamily, Rho type and Small GTPase superfamily, Rab type and Small GTP-binding protein domain and Small GTPase superfamily, Ras type and P-loop containing nucleoside triphosphate hydrolase domain-containing protein	-1.03326	3.68101	0.000278389	0.00123413	357.7	416.6	333.7	172.9	179.6	189.4	525	747	467	160	96	104
SVEN_1275300	Sn1-specific diacylglycerol lipase beta	-1.17364	1.58813	0.00281539	0.00906023	78.2	70.3	108.4	44.2	30.8	38.3	115	127	151	41	16	21
SVEN_1160700	Sno oncogene	-1.21243	3.07291	0.000795498	0.0030301	203.4	188.2	358.4	94	99.6	130.2	299	339	500	87	53	72
SVEN_1723900	Sodium bicarbonate transporter-like protein 11	-1.1542	1.08736	0.0204323	0.0488028	50.8	94.1	31.5	30.2	34.4	14.3	75	166	45	28	19	7
SVEN_0750500	Sodium- and chloride-dependent creatine transporter 1	-1.16057	1.76945	0.00284023	0.00913264	103	112.4	76.1	38.9	38	53.7	151	201	107	36	20	30
SVEN_0840300	Sodium- and chloride-dependent creatine transporter 1	-1.91944	1.95472	5.60483e-06	3.7915e-05	103.9	100.8	173	34.6	42	23	153	182	241	32	23	12
SVEN_0485600	Sodium-dependent dopamine transporter	-1.72462	1.96194	0.011847	0.0310259	217.7	137.4	13.9	52.8	30.7	28.3	317	246	21	49	16	15
SVEN_0605100	Sodium-dependent dopamine transporter	-3.07095	1.87726	1.28727e-10	1.78168e-09	135.6	152.5	109.8	21.5	5.3	19.5	199	273	154	20	2	11
SVEN_0953200	Sodium/calcium exchanger 2	-1.59201	3.94471	1.62129e-06	1.20062e-05	702.2	337.3	448.2	189	146.5	157.1	1029	607	627	175	78	86
SVEN_1712900	Sodium/potassium/calcium exchanger 1	-1.22485	1.03723	0.0156044	0.0390484	35.4	49.2	88.1	39.7	11.1	22.3	53	89	122	37	5	12
SVEN_0135300	Sodium/sulphate symporter family-containing protein	-1.87927	3.14517	6.10206e-09	6.69258e-08	279.3	291.9	312.6	90.7	85.7	63	410	524	437	84	46	34
SVEN_0129900	Solute carrier family 22 member 13	-1.24282	1.58586	0.00394806	0.0121312	82.3	55.3	122.3	42.1	40.7	26.6	121	101	170	39	22	14
SVEN_0036500	Solute carrier family 22 member 15	-1.63406	6.50579	6.55992e-08	6.20297e-07	3835.5	3439.4	1669.6	1059.6	1000.4	821.1	5627	6171	2336	981	535	450
SVEN_0274800	Solute carrier family 22 member 15	-4.16473	6.85935	5.70116e-14	1.08211e-12	4271.4	8865.8	1167.3	274.4	197.8	325.1	6268	15904	1634	254	105	179
SVEN_0296800	Solute carrier family 35 member E1	-1.38575	1.52557	0.000947847	0.00353128	86.6	67.4	101.1	45.2	20.2	31.2	127	122	141	42	10	17
SVEN_0404200	Spastin	-1.0658	5.66918	6.14786e-06	4.09857e-05	1421.5	1516.9	1538.9	792.8	660.7	683.8	2086	2722	2152	734	353	375
SVEN_0853400	Speckle-type POZ protein	-1.48762	3.16739	0.000180697	0.000849805	264.3	396.9	181.7	77.9	147.1	75.9	388	710	255	72	80	41
SVEN_1726500	Spectrin beta chain, erythrocytic	-2.54974	0.633739	1.43003e-07	1.29132e-06	63.2	47.2	39.7	8.6	10.7	6	92	85	56	8	6	3
SVEN_0379900	Sphingomyelin phosphodiesterase	-10.2547	6.44862	1.17147e-116	2.29022e-113	4710.4	2971.3	3656.2	3.2	3.6	2.1	6911	5333	5113	3	2	1
SVEN_0380000	Sphingomyelin phosphodiesterase	-6.22241	4.98352	8.82417e-53	1.09532e-50	1598.5	1108.4	1316.4	8.8	29.6	16.7	2345	1990	1841	8	17	9
SVEN_0380700	Sphingomyelin phosphodiesterase	-7.78003	6.80108	9.59486e-92	6.25265e-89	3897.8	5906.7	4626.6	13.1	30.5	23.5	5720	10598	6470	12	17	13
SVEN_0939400	Sphingomyelin phosphodiesterase	-2.74527	4.47954	3.66075e-16	8.34607e-15	1024.1	510.5	965.7	122.1	105.6	145	1502	918	1350	113	56	80
SVEN_0939500	Sphingomyelin phosphodiesterase	-2.50289	5.1261	2.1392e-16	4.97873e-15	1492.9	824.3	1524.2	201	222.7	254.5	2190	1481	2131	186	119	140
SVEN_0792700	Spichthyin	-1.42054	7.46864	3.28065e-09	3.76169e-08	6123.5	4589.7	6091.3	2022.1	2003.3	2252.4	8985	8237	8518	1872	1071	1236
SVEN_0595200	Stall	-1.484	2.53644	0.000341879	0.00147707	278.6	138.7	121	59.4	79.3	53.6	407	250	170	55	43	29
SVEN_0662600	Sterile20-like kinase	-1.08487	6.20055	8.51317e-06	5.46128e-05	2114.6	2531.1	1859.7	1171.9	870.6	1022.6	3103	4541	2601	1085	465	561
SVEN_0710800	Sterol-sensing domain and Patched family-containing protein	-1.80887	0.949394	0.000297124	0.00130534	67.7	28.3	81.4	14.1	21.6	14.9	99	53	113	13	12	8
SVEN_0872400	Sterol-sensing domain and Patched family-containing protein	-1.16885	1.82122	0.0194341	0.0468478	77.2	54.5	172.2	67.8	39.9	27.1	114	100	239	63	21	14
SVEN_0532200	Structural maintenance of chromosomes protein 1A	-1.17785	6.57161	2.24897e-07	1.97384e-06	2764.8	2805.8	3019.2	1447.4	1160.1	1187	4057	5035	4222	1340	620	651
SVEN_1636800	Structural maintenance of chromosomes protein 4	-1.09153	7.43454	0.00129157	0.00462671	4128.8	2971.3	8246.4	2940.1	2045.1	2215.1	6059	5334	11530	2722	1093	1215
SVEN_0463700	Succinate-CoA ligase, ADP-forming, beta subunit	-1.0313	3.01583	0.00121484	0.00438802	230.3	219.4	243.2	95.1	119.5	125.3	338	394	340	88	64	69
SVEN_0129100	Sugar transporter SWEET1	-2.16138	3.27231	1.98917e-07	1.76364e-06	386.7	187.7	428.9	52	111.5	61	567	339	599	48	61	33
SVEN_1981200	Sugar/inositol transporter family and General substrate transporter family and Major facilitator superfamily domain, general substrate transporter and Major facilitator superfamily domain-containing protein	-1.47571	3.74264	1.44233e-05	8.80487e-05	343.1	621.7	298.4	142.6	158.8	153.1	504	1113	418	132	85	84
SVEN_0584500	Sulfatase domain and Alkaline phosphatase-like, alpha/beta/alpha domain and Alkaline-phosphatase-like, core domain-containing protein	-2.18024	1.45317	1.04388e-05	6.57785e-05	53.1	76.5	140.5	28	12.4	18.5	79	138	195	26	6	10
SVEN_1030900	Sulfotransferase 6B1	-2.1369	1.47197	0.000566053	0.00226769	32.3	48.4	192.4	22.7	20.7	18.6	49	89	266	21	11	10
SVEN_1568400	Sulfotransferase 6B1	-3.45598	1.03621	1.99381e-11	2.96983e-10	56.8	89.8	69.3	6.5	2.7	10.1	84	160	97	6	1	6
SVEN_0360700	Sulfotransferase family-containing protein	-1.3089	2.3585	0.00232444	0.0077339	113.3	96.5	250.1	70.2	51.4	63.7	167	175	348	65	27	35
SVEN_0777400	Sulfurtransferase	-2.82734	2.9359	9.18316e-14	1.69369e-12	251.2	225.1	366.7	34.6	36	48.3	369	405	512	32	19	27
SVEN_1712100	Sulfurtransferase	-1.21499	4.09536	2.67483e-05	0.000152569	519.3	608	412.9	205.3	206.2	252.6	762	1090	578	190	110	139
SVEN_0137100	SWI/SNF-related matrix-associated actin-dependent regulator of chromatin subfamily A member 5	-1.87467	6.04518	9.20713e-13	1.57549e-11	1822.6	2114.1	2809.4	730.1	559.8	547.5	2675	3794	3928	676	299	300
SVEN_0548100	SWIB/MDM2 domain-containing protein	-3.07231	3.32096	8.2971e-17	1.9842e-15	348.7	272.2	510.6	45.4	50	38.9	512	490	713	42	27	21
SVEN_0869500	Synaptobrevin domain and Synaptobrevin/Vesicle-associated membrane protein family-containing protein	-1.0046	1.39127	0.014428	0.0364782	49.2	85.2	80.3	30.3	40.6	36.4	73	152	112	28	22	20
SVEN_0658900	Synaptojanin-1	-1.16934	4.46463	9.82193e-05	0.000491411	479.2	594.3	903.9	324	266.2	288.1	704	1067	1263	300	142	158
SVEN_0757600	Synaptosomal-associated protein 29	-1.43914	1.77018	0.000990696	0.00366994	75.1	158.2	73.2	32.5	39.2	41.6	111	281	103	30	21	23
SVEN_0869600	Syntaxin-18	-1.1908	1.34578	0.00376036	0.0116183	67.3	64.3	83.9	31.3	41.7	21.2	99	116	117	29	23	11
SVEN_1054500	T-complex 11 family-containing protein	-1.04368	2.97226	0.00213993	0.00718516	174	229.1	271.4	132.8	103.2	90.2	256	411	379	123	55	49
SVEN_0986300	T-lymphoma invasion and metastasis-inducing protein 1	-1.29883	3.47435	0.000487447	0.00199573	242	230.9	540.4	141.5	145.6	124.5	356	416	754	131	78	68
SVEN_0511100	TB2/DP1/HVA22-related protein family-containing protein	-1.05392	1.90752	0.00505725	0.0149802	90.3	125.9	99.3	51.8	59.1	41	133	225	139	48	32	22
SVEN_0853600	Telomere length regulation protein, conserved domain-containing protein	-1.48988	3.42187	9.50767e-07	7.42757e-06	321.5	367.5	322.4	146.8	107.2	104.6	472	659	451	136	57	57
SVEN_0308800	Tetraspanin family and Tetraspanin, EC2 domain and Tetraspanin/Peripherin family-containing protein	-4.5157	2.35128	2.16344e-22	7.1992e-21	183.8	176.8	238.5	6.5	9.3	10.6	270	318	333	6	5	6
SVEN_0135700	TGF-beta receptor/activin receptor, type I/II domain-containing protein	-1.14487	1.80098	0.00900754	0.0245347	90.4	56.8	151.1	50.7	46.7	37.2	133	104	210	47	25	20
SVEN_1061400	Thioredoxin-like fold domain and Thioredoxin domain and ERV/ALR sulfhydryl oxidase domain-containing protein	-1.22227	4.12859	2.33893e-05	0.000135559	500.8	643.2	435.9	261.3	213.6	201.1	735	1153	610	242	114	110
SVEN_1675800	Thioredoxin-like fold domain and Thioredoxin domain and ERV/ALR sulfhydryl oxidase domain-containing protein	-2.22716	4.72188	1.01173e-12	1.71621e-11	930.2	636	1243.5	225.7	167.4	205.9	1365	1143	1738	209	89	113
SVEN_1798200	Thioredoxin-like fold domain-containing protein	-1.80575	3.68639	5.32877e-10	6.8764e-09	401.9	418.4	462.1	129.6	112.7	123.9	590	751	646	120	60	68
SVEN_1647500	THO complex subunit 4	-1.67852	4.21222	1.71813e-09	2.06386e-08	627.7	595.1	595.6	156.7	212.6	200.3	921	1068	833	145	114	110
SVEN_0085500	Thrombospondin, type 1 repeat and Apple-like domain-containing protein	-2.4759	1.77918	1.12254e-09	1.38457e-08	108.2	125.5	119.4	23.7	15.8	23.4	159	225	167	22	8	13
SVEN_1681400	Thrombospondin, type 1 repeat and Diacylglycerol kinase, catalytic domain and Peptidase M12B, ADAM/reprolysin domain and ADAM-TS Spacer 1 domain and Peptidase M12B, ADAM-TS family and ATP-NAD kinase-like domain and Metallopeptidase, catalytic domain-containing protein	-2.3185	4.42627	3.04022e-10	4.02276e-09	883.5	406	1019.7	199.7	130	132	1296	731	1425	185	69	72
SVEN_1699600	Thrombospondin, type 1 repeat and Peptidase M12B, GON-ADAMTSs domain-containing protein	-1.16818	2.97538	0.000679786	0.00265134	252.3	172	269.9	127.3	88.7	91.7	370	310	377	118	47	50
SVEN_0908600	Thrombospondin, type 1 repeat and Proteinase inhibitor I2, Kunitz metazoa domain and Reeler domain and Spondin, N-terminal domain-containing protein	-1.57088	2.08639	0.000114083	0.000561796	99	161.7	133.7	42.2	60.1	30.4	146	289	187	39	33	16
SVEN_0118300	Thrombospondin, type 1 repeat-containing protein	-2.06672	3.48556	1.70531e-11	2.54981e-10	428.9	341.2	383.3	90.7	82.9	101.6	629	613	536	84	44	56
SVEN_0962800	Thrombospondin, type 1 repeat-containing protein	-1.79108	2.32287	1.05168e-05	6.62172e-05	160.1	106.6	218	44.3	38.2	57.4	235	193	304	41	20	32
SVEN_1696500	Thrombospondin, type 1 repeat-containing protein	-2.14295	4.07117	3.71338e-10	4.87225e-09	666.8	375.7	719.8	164.1	100.5	133.1	978	676	1006	152	53	73
SVEN_0182800	Thymidylate kinase	-2.56875	0.961889	7.01624e-08	6.60253e-07	52.8	55.3	84.9	7.6	14.2	11	78	100	118	7	8	6
SVEN_0579300	Thymidylate synthase	-1.83471	5.01008	1.8172e-09	2.17286e-08	730.6	1273.3	1256	377.9	235.1	299.1	1073	2284	1756	350	125	164
SVEN_1160500	Tmco1 protein	-1.3952	2.98861	5.01215e-05	0.000269012	197.9	242.4	290.7	84.3	116.5	77.4	291	435	406	78	63	42
SVEN_0085100	TRAF-like domain-containing protein	-1.41281	2.73853	0.00181027	0.00621165	137	118.1	359.8	77.8	57.4	95.5	202	214	501	72	30	53
SVEN_0962300	TRAM/LAG1/CLN8 homology domain-containing protein	-3.48329	1.92165	3.30893e-10	4.36355e-09	213.1	114.2	94.5	20.4	13.1	3.2	311	206	133	19	7	1
SVEN_0730800	Transcription factor Dp	-1.30839	4.10069	3.80093e-06	2.64914e-05	541.8	498.6	536.3	254.8	206	174.1	795	895	750	236	110	95
SVEN_0639400	Transcription factor HNF-4 homolog	-1.04781	1.47591	0.0148306	0.0373632	64.4	84.4	81.6	29.3	57.4	25	95	151	114	27	32	13
SVEN_1026600	Transcription factor HNF-4 homolog	-1.51599	5.0464	8.39717e-09	8.98302e-08	979.8	918.5	1274	320.9	396.1	393.4	1438	1649	1781	297	212	216
SVEN_0478800	Transcription termination factor 2	-1.76376	4.29666	1.00943e-10	1.41211e-09	673.4	575.3	708.8	204.1	185.4	186.1	988	1033	991	189	99	102
SVEN_0498300	Transglutaminase	-3.00374	3.32519	5.86736e-14	1.10561e-12	431.7	477.8	219.5	59.3	33.1	47.4	633	856	308	55	17	26
SVEN_1017600	Translation Initiation factor eIF- 4e family and Translation Initiation factor eIF- 4e-like domain-containing protein	-1.04781	4.4126	0.000379051	0.0016136	557.2	458.4	841.7	301.4	308.5	288.3	818	824	1176	279	165	158
SVEN_0414500	Transmembrane protein 144	-1.2718	1.49748	0.00252185	0.0082929	72	107.9	64	24.9	42	34.6	106	192	90	23	23	19
SVEN_0195800	Transmembrane protein 165	-1.7223	2.00031	2.10456e-05	0.000123928	90.8	170.4	117.8	35.7	44.3	35	134	304	165	33	24	19
SVEN_0719400	Transmembrane protein 17	-1.42145	2.06692	0.000296677	0.00130411	145.4	84.9	149.8	44.3	45.2	52.4	213	154	209	41	24	29
SVEN_1572000	Transthyretin-like family and Immunoglobulin-like fold domain-containing protein	-1.8502	1.252	4.58061e-06	3.16434e-05	77.8	64.3	80.9	19.5	20.6	21.8	114	116	113	18	11	12
SVEN_0160400	Transthyretin-like family-containing protein	-1.00878	2.87363	0.00229289	0.00765602	220.2	178.4	225.4	106.9	81.6	121.3	323	321	315	99	43	67
SVEN_0515700	Transthyretin-like family-containing protein	-1.30071	1.67301	0.00166155	0.00577265	112.2	92.5	74.7	42.1	47.6	23.3	164	166	105	39	26	12
SVEN_0527200	Transthyretin-like family-containing protein	-1.65929	1.67246	0.000567031	0.00227045	104.4	49.5	143.1	32.4	41.7	19.6	153	91	199	30	23	10
SVEN_1902400	Tropomyosin family-containing protein	-1.31528	2.83496	0.000241712	0.00109576	144.5	215.6	285.9	87.5	91.4	80.6	213	387	399	81	49	44
SVEN_0113100	Troponin I	-1.39984	2.56424	4.34621e-05	0.000236303	193.7	178.8	167.9	58.4	69.2	77.8	284	321	235	54	37	43
SVEN_0717100	Troponin T, skeletal muscle	-2.16939	5.14045	2.78968e-14	5.49504e-13	1266.9	1205.2	1267.2	378.9	225.5	223.4	1859	2163	1772	351	120	122
SVEN_0572700	Tubulin beta-2A chain	-1.04118	1.84898	0.00497706	0.0147706	88.3	116.9	96.4	48.6	53.8	44.2	130	209	135	45	29	24
SVEN_1896400	Tubulin binding cofactor C-like domain and C-CAP/cofactor C-like domain-containing protein	-1.50682	3.21181	5.52412e-06	3.74014e-05	350.7	319.6	203.2	105.8	92.2	109.1	514	573	285	98	49	60
SVEN_0147400	Tubulin-specific chaperone cofactor E-like protein	-1.06136	2.40078	0.00755376	0.0211722	116.1	204.5	129.9	93.8	46.6	74.6	171	365	182	87	24	41
SVEN_1644000	Two pore domain potassium channel family and Two pore domain potassium channel domain-containing protein	-1.66683	2.03276	0.00459788	0.0138131	147.5	211.5	26.1	34.6	41.1	45.1	216	376	38	32	22	25
SVEN_1804900	Tyrosinase copper-binding domain and ShKT domain and Uncharacterised domain, di-copper centre-containing protein	-1.99525	2.09232	0.000460429	0.00190304	161.8	36.7	224.3	27.1	45.5	33.1	237	69	312	25	25	18
SVEN_0158200	Tyrosinase copper-binding domain and Uncharacterised domain, di-copper centre-containing protein	-3.37984	3.70924	1.72884e-12	2.87039e-11	387.9	219.7	914.2	49.7	50.4	45.9	570	397	1276	46	27	25
SVEN_1891400	Tyrosine-protein kinase Abl	-1.08284	2.98052	0.00196934	0.00667545	153.3	268	262	93	115.6	114.6	226	480	366	86	62	63
SVEN_0792800	Tyrosine-protein kinase Fps85D	-2.002	1.46186	0.000929107	0.00346642	51	35.9	180	17.4	17.6	31.4	76	67	249	16	9	18
SVEN_1715300	Tyrosine-protein kinase Fps85D	-2.46286	1.73485	1.25051e-05	7.74264e-05	75.7	207	57.8	33.3	14.2	13.8	112	367	82	31	7	7
SVEN_0336800	Tyrosine-protein kinase receptor torso	-1.23103	3.87882	0.00140403	0.00497034	623.1	493.5	211.5	244	158.1	163	913	885	297	226	84	89
SVEN_0186500	U1 small nuclear ribonucleoprotein 70 kDa	-1.18772	2.30467	0.00294451	0.00942145	156.2	152.3	122.7	43.3	93	53.6	229	273	172	40	51	29
SVEN_0794000	Ubiquitin carboxyl-terminal hydrolase 46	-2.8766	0.16035	7.09292e-08	6.65067e-07	36.8	36.2	33.5	8.5	0.5	3.9	54	65	47	8	0	2
SVEN_0574600	Ubiquitin-60S ribosomal protein L40	-1.09011	1.72047	0.0063976	0.0183257	76	76.4	125.8	45.4	34.6	50.4	112	138	175	42	18	28
SVEN_0549000	Ubiquitin-conjugating enzyme E2 G1	-1.92504	2.9154	3.72662e-07	3.16763e-06	221.9	246.8	285.6	55.2	98.5	45.2	326	443	399	51	54	24
SVEN_0744300	Ubiquitin-conjugating enzyme E2 H	-1.0618	3.97201	0.000439607	0.00183053	327.9	485.5	554.6	208.5	244.4	202.8	482	871	775	193	131	111
SVEN_1899300	Ubiquitin-conjugating enzyme E2-binding protein family-containing protein	-1.01	2.87326	0.00634289	0.018189	138.3	205.6	280.3	130.6	78	100.5	204	369	391	121	41	55
SVEN_0785900	Ubiquitin-fold modifier-conjugating enzyme 1	-1.00326	2.34304	0.0209572	0.0498587	116.1	77.4	234.4	74.5	64.1	74.6	171	141	326	69	34	41
SVEN_0172000	UDP-glucose 6-dehydrogenase	-2.34162	2.31387	4.00296e-07	3.37682e-06	95.2	271.5	147.7	44.2	28.7	28.1	141	484	207	41	15	15
SVEN_0297000	UDP-glucuronosyl/UDP-glucosyltransferase family-containing protein	-1.04366	2.43416	0.00651246	0.0186138	118.1	130.5	211.7	97.1	60.8	64.5	174	235	295	90	32	35
SVEN_0323600	UDP-glucuronosyl/UDP-glucosyltransferase family-containing protein	-1.17486	4.45019	2.6721e-05	0.000152524	711.7	672.1	574	223.7	341.3	304.2	1044	1206	803	207	183	167
SVEN_0349800	UDP-glucuronosyl/UDP-glucosyltransferase family-containing protein	-1.1767	5.85774	0.000210204	0.000970362	1582.2	1054.9	2591.8	803.6	616.5	892.3	2322	1895	3623	744	329	490
SVEN_0349900	UDP-glucuronosyl/UDP-glucosyltransferase family-containing protein	-5.27536	1.98023	2.52798e-19	7.0856e-18	120.2	116.9	227.6	5.4	0.4	5.2	177	211	317	5	0	3
SVEN_0660400	UDP-glucuronosyl/UDP-glucosyltransferase family-containing protein	-2.99084	6.55403	5.84746e-14	1.10452e-12	3624.2	5753.6	1474.9	493.6	480.4	390.9	5318	10321	2064	457	257	214
SVEN_0707900	UDP-glucuronosyl/UDP-glucosyltransferase family-containing protein	-2.75514	2.6845	1.00756e-11	1.53888e-10	228.9	309.7	161	44.2	32.2	26.5	336	554	226	41	17	14
SVEN_0995500	UDP-glucuronosyl/UDP-glucosyltransferase family-containing protein	-2.33881	1.55963	1.10174e-05	6.89798e-05	74.5	167.6	53.6	30.1	15.7	12.1	110	297	76	28	8	6
SVEN_1627100	UDP-glucuronosyl/UDP-glucosyltransferase family-containing protein	-3.99719	0.321702	2.46477e-10	3.3061e-09	54.3	31.1	41.4	1.1	2.1	4.8	79	57	58	1	1	3
SVEN_1728400	UDP-glucuronosyl/UDP-glucosyltransferase family-containing protein	-2.60535	1.13072	1.55921e-07	1.4015e-06	106.5	70.6	43	11.9	14.5	9.6	155	127	61	11	8	5
SVEN_1959200	UDP-glucuronosyl/UDP-glucosyltransferase family-containing protein	-2.90312	5.78455	6.35725e-14	1.19217e-12	1429.8	1311.3	3569.1	301.3	209.1	332.6	2099	2355	4989	279	111	183
SVEN_1188200	UDP-sugar transporter UST74c	-1.96403	1.65938	6.23589e-07	5.10091e-06	101.5	103.1	101.5	32.3	21.3	24	149	185	142	30	11	13
SVEN_1701400	Unc-89	-1.6426	2.0024	2.41828e-05	0.000139667	108.8	163	103.4	38.9	44.5	36.8	160	291	145	36	24	20
SVEN_0447800	Uncharacterised protein family UPF0183-containing protein	-1.34483	0.750077	0.00729685	0.0205183	33.6	34.4	74.6	13.1	15.5	27.6	50	63	103	12	8	16
SVEN_0447600	UPF0183 protein C16orf70	-2.24916	1.67577	3.04258e-05	0.000171296	66.1	67.6	187.4	35.5	12.7	18.9	98	123	260	33	6	10
SVEN_0508600	UPF0462 protein C4orf33	-1.98924	0.635833	7.74174e-05	0.000397247	35.7	70.9	35.4	12.9	16	6.5	53	125	50	12	9	3
SVEN_0991600	V-type ATPase, V0 complex, 116kDa subunit family and ATPase, V0 complex, subunit 116kDa, eukaryotic family-containing protein	-1.13509	5.83596	0.00021162	0.00097572	1329.8	2586.9	1186.5	783.1	869	671.5	1952	4639	1660	725	465	368
SVEN_0226600	V-type proton ATPase subunit C 2	-1.14122	3.65735	0.00011833	0.000580152	320.7	421.1	374	176.1	190.1	139.5	471	755	523	163	102	76
SVEN_0817800	V-type proton ATPase subunit E 2	-1.08653	2.31909	0.011561	0.0304298	106.5	225.8	94.5	54.1	84.7	62.3	157	402	133	50	46	34
SVEN_1835100	Vacuolar protein sorting-associated protein 13D	-1.04152	6.11398	8.98348e-06	5.72541e-05	1795.5	2266.8	2004.4	1102.8	903.9	939	2635	4067	2803	1021	483	515
SVEN_1955300	Vacuolar protein-sorting-associated protein 36	-1.27281	2.50809	0.00106156	0.00389739	160.7	222.2	123.9	50.9	90.2	69.4	236	397	174	47	49	38
SVEN_0889400	Vesicle transport protein, Got1/SFT2-like family-containing protein	-1.56922	0.835627	0.000427237	0.00178376	34.9	51.8	70.6	20.5	18.6	13.5	52	93	98	19	10	7
SVEN_0632700	Vesicle-associated membrane protein 8	-1.06558	2.22492	0.00286562	0.00920671	126	120.6	151.1	59.4	58.4	72.3	185	217	211	55	31	40
SVEN_1771700	Vitellinogen, superhelical domain-containing protein	-2.0722	6.47246	4.94252e-09	5.50576e-08	3826.5	4155.5	1349.8	803.6	718.4	696.7	5614	7455	1889	744	384	382
SVEN_0227000	von Willebrand factor, type A domain and Copine domain-containing protein	-1.70827	8.63497	5.54894e-10	7.13695e-09	12266.3	10375.8	17052	5055.1	3576.6	3513.1	17999	18620	23845	4680	1912	1927
SVEN_0327900	von Willebrand factor, type A domain-containing protein	-6.0772	7.37848	6.55287e-22	2.09157e-20	7873	12101.9	1369.6	119.8	83.4	112.7	11552	21712	1917	111	44	62
SVEN_0660300	von Willebrand factor, type A domain-containing protein	-7.55751	3.16339	1.61887e-10	2.21708e-09	998.5	82.3	40.3	3.2	2	0.2	1459	151	58	3	1	0
SVEN_0704500	von Willebrand factor, type A domain-containing protein	-1.6872	1.59507	0.000105328	0.000524628	68.3	118.3	94.4	42	26.6	17.8	101	211	132	39	14	9
SVEN_0825100	von Willebrand factor, type A domain-containing protein	-1.11599	2.63324	0.00106851	0.00392105	170.9	157.3	209.8	78.9	73.6	95.9	251	283	293	73	39	53
SVEN_1053700	von Willebrand factor, type A domain-containing protein	-1.42427	3.2666	9.15198e-05	0.00046084	338.3	383.7	173	133.8	108.7	90.3	496	687	243	124	58	49
SVEN_1699300	von Willebrand factor, type A domain-containing protein	-5.21086	3.87093	5.75566e-16	1.29337e-14	755.7	927.9	129	10.9	19.9	17.9	1108	1662	182	10	11	10
SVEN_0299500	WD repeat domain phosphoinositide-interacting protein 4	-1.18635	2.51101	0.00071978	0.00277509	147.6	150.7	202	75.6	60.7	83.3	217	271	282	70	32	46
SVEN_0876600	WD40 repeat and WD40/YVTN repeat-like-containing domain and WD40-repeat-containing domain-containing protein	-1.97141	0.420476	0.000247641	0.0011181	43.7	46	30.4	8.7	18.5	3	64	82	43	8	11	1
SVEN_0703600	WH2 domain-containing protein	-1.14119	4.94806	0.000445854	0.00185161	830.5	549.4	1374.7	413.7	433.7	401.3	1219	988	1921	383	232	220
SVEN_0502400	YrdC-like domain and DHBP synthase RibB-like alpha/beta domain-containing protein	-1.01935	2.8617	0.00165699	0.0057615	202.3	201.1	216.7	108	81.5	116	297	361	303	100	43	64
SVEN_0384200	Zinc finger, BED-type predicted domain-containing protein	-1.26849	4.62236	2.04706e-05	0.00012109	595.9	603.5	1053.4	312.2	328.9	293.8	875	1084	1472	289	176	161
SVEN_1854600	Zinc finger, BED-type predicted domain-containing protein	-1.06173	5.42986	9.66612e-05	0.000485167	1289.4	905.8	1591.6	606	541.2	666.6	1892	1627	2225	561	289	366
SVEN_0106000	Zinc finger, C2H2 domain and Zinc finger C2H2-type/integrase DNA-binding domain and Zinc finger, C2H2-like domain-containing protein	-1.47066	1.86658	0.00243668	0.00806041	140.2	98.3	92.7	48.5	13.5	56.6	205	177	130	45	6	32
SVEN_0511800	Zinc finger, C2H2 domain and Zinc finger C2H2-type/integrase DNA-binding domain and Zinc finger, C2H2-like domain-containing protein	-1.04259	2.56559	0.00356702	0.0111132	180	145	180.3	105.7	80.6	57.9	264	261	252	98	43	31
SVEN_0630300	Zinc finger, C2H2 domain and Zinc finger C2H2-type/integrase DNA-binding domain and Zinc finger, C2H2-like domain-containing protein	-1.07402	2.4613	0.00567334	0.0165329	125.7	198	147.9	79.9	46.7	97	185	354	207	74	24	54
SVEN_1868800	Zinc finger, C2H2 domain and Zinc finger C2H2-type/integrase DNA-binding domain and Zinc finger, C2H2-like domain-containing protein	-1.91732	3.76789	1.18876e-07	1.08981e-06	386	412.6	581.9	136	161	67.7	567	741	813	126	87	36
SVEN_0032800	Zinc finger, C2H2 domain and Zinc finger C2H2-type/integrase DNA-binding domain-containing protein	-1.42621	1.61527	0.00147726	0.00519431	62.1	66.7	145.5	39.9	30.4	31.4	92	121	202	37	16	17
SVEN_0140400	Zinc finger, C2H2 domain and Zinc finger, C2H2-like domain and Zinc finger, nanos-type domain-containing protein	-1.78917	1.78316	0.000561485	0.00225286	59.1	63.5	205.5	33.5	30.2	31.1	88	116	285	31	16	17
SVEN_0695000	Zinc finger, C2H2 domain and Zinc finger, C2H2-like domain-containing protein	-1.12042	4.04727	0.000261181	0.00117012	439.3	371	650.7	209.6	208.1	254.5	645	667	909	194	111	140
SVEN_1720700	Zinc finger, C2H2 domain-containing protein	-1.51649	3.18096	1.06387e-05	6.67159e-05	190.1	290.9	375.3	101.5	92.1	105.5	280	522	524	94	49	58
SVEN_1002400	Zinc finger, C2H2-like domain-containing protein	-2.66019	0.298021	1.08352e-06	8.33969e-06	47.4	27.7	42.3	10.7	0.7	5.7	69	51	59	10	0	3
SVEN_1758500	Zinc finger, C3HC-like domain-containing protein	-1.35631	1.27917	0.00282277	0.00908024	70.2	89.9	51	37.7	31.4	12.6	103	160	72	35	17	6
SVEN_0143300	Zinc finger, C4H2-type family-containing protein	-2.43518	1.91989	6.3996e-09	6.99928e-08	136.4	163.4	89.5	23.8	26	22.2	200	292	126	22	14	12
SVEN_1854300	Zinc finger, CCCH-type domain-containing protein	-1.761	4.61734	8.12048e-07	6.46661e-06	748.1	457.4	1243.9	218.3	290.6	213.9	1098	823	1738	202	156	117
SVEN_0690600	Zinc finger, CCHC-type domain-containing protein	-2.55502	1.39781	1.83092e-06	1.34313e-05	49.6	59.9	159.5	17.3	13.5	14.7	74	109	221	16	7	8
SVEN_1815200	Zinc finger, CXXC-type domain-containing protein	-2.03453	1.98389	1.02034e-06	7.90004e-06	91.4	148	151.2	26	41.8	27.9	135	265	211	24	23	15
SVEN_0116700	Zinc finger, DHHC-type, palmitoyltransferase domain and Ankyrin repeat and Ankyrin repeat-containing domain-containing protein	-1.09226	2.26257	0.00586368	0.0170082	107.9	157.6	145.3	71.2	82.8	38.2	159	282	203	66	45	20
SVEN_0134300	Zinc finger, LIM-type domain and Villin headpiece domain-containing protein	-1.22066	2.9606	0.000282931	0.00125284	188.4	218.3	287.2	110.1	85	102	277	392	401	102	45	56
SVEN_0148200	Zinc finger, LIM-type domain-containing protein	-3.12234	5.42328	1.03899e-22	3.51729e-21	1546.2	1104.1	2336.3	200.9	170.8	200.3	2269	1983	3266	186	91	110
SVEN_0839800	Zinc finger, LIM-type domain-containing protein	-1.91091	0.791851	2.69953e-05	0.000153753	53.1	58.2	47	8.7	14.9	19.1	78	104	66	8	8	11
SVEN_1229900	Zinc finger, RING-CH-type domain and Zinc finger, RING/FYVE/PHD-type domain-containing protein	-1.95819	2.11417	0.000238559	0.00108461	78.9	79.6	268.5	26	35.7	47.9	117	145	373	24	19	27
SVEN_1032500	Zinc finger, RING-type domain and Zinc finger, C6HC-type domain and Zinc finger, RING/FYVE/PHD-type domain-containing protein	-1.6282	7.37416	7.37142e-07	5.95501e-06	5610.2	2901	7822.6	2124.6	1493.4	1664.5	8232	5208	10938	1967	798	913
SVEN_0673600	Zinc finger, RING-type domain and Zinc finger, RING/FYVE/PHD-type domain-containing protein	-8.28075	5.61979	6.76686e-80	2.20487e-77	2021.2	2084.7	2238.3	2.3	2.7	15.7	2966	3741	3130	2	1	10
SVEN_0984300	Zinc finger, RING-type domain-containing protein	-1.4257	2.15659	0.00135684	0.00481639	104.5	157.6	143.1	45.4	79.5	25.6	154	282	200	42	44	13
SVEN_1897200	Zinc transporter ZIP11	-1.03187	1.81939	0.00463132	0.0139082	98.1	94	103	56.1	41.8	45.8	144	169	144	52	22	25
SVEN_0424100	Zinc transporter ZIP2	-1.07957	1.34951	0.0146861	0.037035	77.9	93.9	39.3	27.1	35.3	37.8	114	167	56	25	19	21
SVEN_0182600	Zona pellucida domain-containing protein	-2.05208	1.3305	9.83462e-07	7.66767e-06	99.9	64.6	77.9	19.4	17.3	21.6	146	117	109	18	9	12
SVEN_0538600	Zona pellucida domain-containing protein	-1.48462	1.23945	0.000467521	0.00192523	61.1	83	64.9	17.4	24.4	33.4	90	148	91	16	13	19
SVEN_0624000	Zona pellucida domain-containing protein	-1.75848	0.939012	0.000517224	0.00210332	57.2	56.2	60.8	16.2	29.4	5.2	84	101	85	15	17	2
SVEN_1608900	Zona pellucida domain-containing protein	-2.13798	2.55174	3.03569e-06	2.16006e-05	294.8	159.9	143.2	49.7	63.6	22	431	288	201	46	35	11
SVEN_1610400	Zona pellucida domain-containing protein	-2.24972	1.23521	1.01265e-06	7.85473e-06	81.2	63.6	86.7	26.8	12	8.5	119	115	121	25	6	4
SVEN_1761500	Zona pellucida domain-containing protein	-1.36026	0.929879	0.00859368	0.0235881	37.6	31.3	95	19.5	28.7	15.5	56	58	131	18	16	8
SVEN_0663300	Zyxin	-1.28211	3.40684	0.00210326	0.00707724	227	197.9	538.4	181.3	93.2	120.8	334	357	751	168	49	66
SIGNIFICANTLY UPREAGULTED IN PF
SVEN_0424300	10 kDa heat shock protein, mitochondrial	1.06021	4.90339	5.88709e-05	0.000311904	387.6	479.6	398.9	711.9	1018.4	913	569	860	558	659	545	501
SVEN_1006300	26S proteasome non-ATPase regulatory subunit 1	1.21193	10.2418	7.29733e-06	4.77932e-05	20385.9	12465	14789.4	28481.2	40846.7	41031.4	29912	22369	20682	26367	21841	22512
SVEN_0545500	26S proteasome non-ATPase regulatory subunit 7	1.16222	8.45592	3.23494e-06	2.28315e-05	4602.8	5247.1	4300.4	8101.5	11822.8	11748.4	6754	9415	6014	7500	6322	6446
SVEN_1802400	28S ribosomal protein S7, mitochondrial	1.70837	4.00268	8.29103e-09	8.89381e-08	160.1	192.7	139.1	423.5	592.3	595.5	235	345	195	392	317	327
SVEN_0423100	28S ribosomal protein S9, mitochondrial	1.79477	7.36178	9.53831e-12	1.46067e-10	1558.5	2007.5	1237.4	4603.8	6238.3	5828.7	2287	3601	1731	4262	3336	3198
SVEN_0564400	3-hydroxyanthranilate 3,4-dioxygenase	2.21302	2.37562	4.66056e-06	3.20824e-05	21	77.5	23.7	184.7	218	164.8	32	135	34	171	117	90
SVEN_1938500	3-ketoacyl-CoA thiolase, mitochondrial	3.26536	3.12365	7.1251e-13	1.22998e-11	68.4	19	21.6	336	346.1	366.2	98	36	31	311	185	201
SVEN_1842800	3-ketodihydrosphingosine reductase	1.4475	5.75894	1.97212e-09	2.33312e-08	639.9	653.7	603.4	1432.4	1884.7	1860.6	939	1173	844	1326	1008	1021
SVEN_0533900	39S ribosomal protein L13, mitochondrial	1.05873	5.09229	7.12111e-05	0.000369033	492.1	519	433.1	737.9	1112.2	1162	722	931	606	683	595	638
SVEN_1893200	39S ribosomal protein L22, mitochondrial	1.24805	5.41475	1.76146e-06	1.29705e-05	502.1	502.4	646.1	1046.8	1312.9	1562.8	737	902	903	969	702	858
SVEN_1750100	39S ribosomal protein L37, mitochondrial	1.34476	6.74909	3.72018e-07	3.16559e-06	1274.3	1721.8	969.9	2836.6	3644.6	3595.8	1870	3088	1357	2626	1949	1973
SVEN_1872100	39S ribosomal protein L44, mitochondrial	1.20702	7.31519	8.49147e-06	5.45183e-05	2075.1	2513.9	1692.2	3406	5490.2	5609.3	3045	4510	2367	3153	2936	3078
SVEN_0525400	60S ribosomal protein L13	1.42593	7.4059	3.16211e-06	2.24186e-05	1472.8	2348.9	2181.2	7726.3	3637.6	4763.4	2162	4214	3050	7153	1944	2613
SVEN_1846100	60S ribosomal protein L17	1.00449	4.23387	0.000214953	0.0009882	265	322.6	229.2	553.1	520.3	566.7	389	578	321	512	278	311
SVEN_1823800	7-methylguanosine phosphate-specific 5'-nucleotidase	1.12761	1.72456	0.0026612	0.00864944	57	35.7	42.8	112.3	97.4	86.3	83	65	60	104	52	47
SVEN_0264400	85/88 kDa calcium-independent phospholipase A2	1.20649	1.73854	0.00278635	0.00899034	40	28.7	63.6	94	94	117.7	59	53	88	87	50	65
SVEN_0457400	AAA+ ATPase domain and ATPase, AAA-type, core domain and P-loop containing nucleoside triphosphate hydrolase domain-containing protein	1.22244	6.30334	1.46981e-06	1.09779e-05	1126.7	1213.2	752.5	2683.1	2263.4	2269.6	1653	2176	1053	2484	1210	1245
SVEN_0810200	AAA+ ATPase domain and ATPase, AAA-type, core domain and P-loop containing nucleoside triphosphate hydrolase domain-containing protein	1.27287	6.9028	5.19318e-08	4.99517e-07	1538.2	1658.7	1374.2	3275.2	3738.5	4034.9	2257	2976	1922	3032	1999	2214
SVEN_0264800	Acetyl-CoA hydrolase/transferase family and Acetyl-CoA hydrolase/transferase C-terminal domain-containing protein	1.06858	6.51268	1.13283e-05	7.07001e-05	1402.7	1439.8	1004.3	2307.3	2782.7	2981.3	2058	2583	1405	2136	1488	1636
SVEN_0046000	Acetylcholinesterase	7.96106	4.97602	6.32528e-57	9.51225e-55	14.1	2.9	0	1199.1	1140	1780.9	19	6	0	1110	609	978
SVEN_0159500	Acetylcholinesterase	6.93067	4.98969	3.11308e-84	1.15925e-81	8.6	10.5	14.6	1449.6	1303.9	1385.3	13	19	20	1342	697	760
SVEN_0254700	Acetylcholinesterase	1.50873	3.99031	4.24563e-07	3.5585e-06	218.5	129.6	193.2	481.8	501.4	557.3	320	234	270	446	268	306
SVEN_0390800	Acetylcholinesterase	4.14721	1.3162	1.29447e-10	1.78847e-09	3.1	0	16.3	130.6	90.6	100.6	5	0	21	121	48	55
SVEN_0390900	Acetylcholinesterase	6.72679	2.8383	1.49544e-37	1.0349e-35	1.1	0	8.7	316.5	294.1	338.7	2	0	11	293	157	186
SVEN_0391800	Acetylcholinesterase	4.53314	1.7599	4.91064e-10	6.37894e-09	1.6	0	18.7	177	135.2	128.3	3	0	24	164	72	70
SVEN_0804700	Acetylcholinesterase	9.70065	4.49948	5.45682e-88	2.51014e-85	3.9	0	0	1106	969	899.2	5	0	0	1024	518	493
SVEN_1020300	Acetylcholinesterase	7.5441	3.85446	2.69059e-52	3.28757e-50	9.9	0	1.2	744.2	602.6	554.8	13	0	2	689	322	304
SVEN_1285000	Acetylcholinesterase	5.42493	1.27752	4.42406e-22	1.43552e-20	5.2	0	2.9	137.1	106.8	81.5	7	0	4	127	57	44
SVEN_1419700	Acetylcholinesterase	4.55239	2.92054	6.71964e-32	3.52668e-30	15.8	10.2	15.1	330.5	316.3	322.7	23	19	21	306	169	177
SVEN_1709300	Acetylcholinesterase	6.72387	1.47568	3.93561e-28	1.65465e-26	3.9	0	0	145.8	100.3	132.9	5	0	0	135	53	73
SVEN_1710100	Acetylcholinesterase	7.50454	3.99207	1.59374e-56	2.35151e-54	10.6	0	1.9	690.2	643.9	757.8	14	0	3	639	344	416
SVEN_1710400	Acetylcholinesterase	5.28334	2.58182	9.63615e-19	2.6256e-17	1.6	17.5	1	247.4	280.2	259	3	28	2	229	150	142
SVEN_1851900	Acetylcholinesterase	8.24535	3.82756	4.0575e-69	9.91552e-67	1.2	0.9	3.8	678.3	632.1	562	2	2	5	628	338	308
SVEN_0439000	Acidic leucine-rich nuclear phosphoprotein 32 family member A	1.20054	8.3524	0.00061892	0.00245185	3780	4840.8	4310.6	4344.8	11695.3	13682.4	5547	8686	6028	4022	6254	7508
SVEN_1817500	Actin interacting protein 3 domain-containing protein	1.34548	2.69124	0.000153582	0.000736366	79	55.5	104.9	186.9	187.5	234.3	116	101	146	173	100	129
SVEN_1197200	Actin-binding protein anillin	1.39264	10.457	1.94443e-07	1.72986e-06	20541.1	16587.2	13457.7	33592.6	47525.5	51702.8	30140	29765	18820	31099	25412	28367
SVEN_0595400	Activator of 90 kDa heat shock protein ATPase homolog 1	1.93393	4.41583	6.13224e-12	9.62934e-11	163.2	236.4	180.1	702.2	840.8	674.9	240	423	252	650	450	370
SVEN_0766400	Acyl transferase domain and Beta-ketoacyl synthase, N-terminal domain and Beta-ketoacyl synthase, C-terminal domain and Acyl transferase domain and Acyl transferase/acyl hydrolase/lysophospholipase domain and Thiolase-like, subgroup domain and Thiolase-like domain and Polyketide synthase, beta-ketoacyl synthase domain-containing protein	2.55445	4.46629	9.70031e-18	2.4549e-16	184	119.4	118.4	945.1	798.9	733.4	269	215	166	875	427	402
SVEN_0653500	Acyl-CoA N-acyltransferase domain-containing protein	1.23117	1.81147	0.00505181	0.0149697	32.9	34.5	69.5	139.2	70.9	111.1	49	63	96	129	37	61
SVEN_1097700	Acyl-CoA N-acyltransferase domain-containing protein	1.67305	1.5881	4.85042e-05	0.000260869	36.3	42	16.5	97.2	97.5	109	53	74	24	90	52	60
SVEN_1677300	Acyl-CoA synthetase family member 2, mitochondrial	1.14426	4.72679	0.00015968	0.000761403	287.2	266.7	523.7	850.1	754.1	776.6	422	480	731	787	403	426
SVEN_1057800	Acyltransferase 3 domain and Nose resistant-to-fluoxetine protein, N-terminal domain-containing protein	7.35224	4.89412	1.7983e-28	7.76946e-27	2.2	0	23.2	1240.1	1199.3	1444.8	4	0	30	1148	641	793
SVEN_1057900	Acyltransferase 3 domain and Nose resistant-to-fluoxetine protein, N-terminal domain-containing protein	9.4872	6.8469	1.33279e-36	8.7583e-35	21.7	0.3	0	4374.8	4945	5709.7	29	2	0	4050	2644	3133
SVEN_0777500	Adenosine kinase	1.61623	9.82117	1.19874e-06	9.10994e-06	10115	6154	12765.1	17838.3	33943.6	37230.3	14842	11045	17850	16514	18150	20427
SVEN_0950000	Adipose-regulatory protein, Seipin family-containing protein	1.03289	5.87134	2.16354e-05	0.000126544	847.1	704.4	957.1	1904.3	1504.4	1722.5	1243	1265	1338	1763	804	945
SVEN_1979600	ADP-dependent glucokinase	1.16438	5.19271	2.06538e-06	1.50105e-05	513.9	471.9	487.7	1229.2	971.4	1101	754	847	682	1138	519	604
SVEN_0663000	Alcohol dehydrogenase [NADP(+)]	1.00713	3.55868	0.00124158	0.00447222	131.7	230.1	149.2	319.8	368.1	340.9	194	411	209	296	197	187
SVEN_1739500	Aldehyde dehydrogenase family 8 member A1	1.32164	4.48844	8.31449e-07	6.59157e-06	293.8	302.3	242.1	812.2	651.3	631.2	431	542	339	752	348	346
SVEN_1023700	Alk	1.05506	4.4301	0.000253782	0.0011399	290.2	232.2	392.4	740.9	565.5	592.8	426	418	548	686	302	325
SVEN_1033400	Alkaline phosphatase family and Alkaline phosphatase-like, alpha/beta/alpha domain and Alkaline-phosphatase-like, core domain-containing protein	1.39235	1.2139	0.00663504	0.018902	35.9	8.2	39.9	89.6	81.8	48.9	52	17	55	83	44	26
SVEN_0681300	Alpha actinin	2.20421	5.00127	1.17591e-11	1.77864e-10	204.1	362.5	180.4	1316.7	858.1	1269.9	300	648	253	1219	458	697
SVEN_0360800	Alpha tubulin-like protein	1.10834	6.53784	4.08342e-06	2.83843e-05	1107.8	1421.9	1312.2	2258.8	2775.4	3252.5	1626	2551	1835	2091	1484	1785
SVEN_1669200	Alpha tubulin-like protein	2.65562	3.9904	1.8576e-16	4.34924e-15	89.1	120.5	76.2	597.3	468.9	738.7	131	215	107	553	250	406
SVEN_1714500	Alpha tubulin-like protein	1.41274	5.82409	7.73579e-09	8.33249e-08	654.2	798	567.5	1668.9	1959.5	1751.8	960	1431	794	1545	1048	961
SVEN_0956700	Alpha-ketoglutarate-dependent dioxygenase alkB homolog 6	1.07534	3.33396	0.00058573	0.00233456	162.5	110.8	151	256.1	280.9	358	238	200	211	237	150	197
SVEN_0371700	Alpha-mannosidase 2x	6.67857	1.90257	1.09304e-31	5.6984e-30	2.1	0	3.1	193.3	132.1	178.4	3	0	4	179	70	98
SVEN_0256100	Alpha/beta hydrolase fold-3 domain and Arylacetamide deacetylase family-containing protein	2.31783	5.91025	3.2728e-18	8.55962e-17	484.1	315.1	514.5	2320.2	2238.6	1989.1	710	567	719	2148	1197	1091
SVEN_0968900	Aminotransferase, class I/classII domain and 2-amino-3-ketobutyrate coenzyme A ligase family and Pyridoxal phosphate-dependent transferase, major region, subdomain 1 and Pyridoxal phosphate-dependent transferase, major region, subdomain 2 and Pyridoxal phosphate-dependent transferase domain-containing protein	1.10284	5.4849	0.00032734	0.00142053	685.1	784.9	386.9	1464.7	962.9	1561.1	1005	1407	542	1356	514	857
SVEN_0681100	Aminotransferase, class I/classII domain and Pyridoxal phosphate-dependent transferase, major region, subdomain 1 and Pyridoxal phosphate-dependent transferase, major region, subdomain 2 and Pyridoxal phosphate-dependent transferase domain-containing protein	1.21879	7.96123	1.56072e-06	1.16347e-05	3761.6	3545.1	2466.6	8777.5	6856.9	7112.5	5519	6361	3450	8126	3666	3902
SVEN_0260700	AMP-dependent synthetase/ligase domain and AMP-binding enzyme C-terminal domain-containing protein	1.82023	6.45998	9.70605e-05	0.000486235	623.7	260.2	1653.9	2835.5	2852.4	3273	916	470	2310	2625	1525	1796
SVEN_1951400	AMP-dependent synthetase/ligase domain-containing protein	1.6585	6.5348	2.57442e-05	0.000147901	1480.1	337.1	1095.8	3019.1	2966.4	3209.5	2170	608	1532	2795	1586	1761
SVEN_1599400	Ankyrin repeat and Ankyrin repeat-containing domain-containing protein	1.16282	1.1538	0.00261874	0.00853983	38.6	21.1	30	68.1	62.1	70.9	56	39	42	63	33	39
SVEN_1630300	Ankyrin repeat and Ankyrin repeat-containing domain-containing protein	1.70557	3.4931	7.66783e-09	8.27068e-08	119.3	99.3	128.2	350	377.8	404.3	175	179	179	324	202	222
SVEN_1967400	Ankyrin repeat and Ankyrin repeat-containing domain-containing protein	2.00674	3.2816	9.12663e-08	8.45619e-07	62.9	55.9	136.3	364	300	360.6	93	102	189	337	160	198
SVEN_0122800	Arf GTPase activating protein family and Pleckstrin homology domain and Ankyrin repeat and Pleckstrin homology-like domain and Ankyrin repeat-containing domain-containing protein	1.21319	8.45945	7.492e-06	4.89861e-05	5438.8	5391	3011.3	10081.3	11084.6	10926.9	7980	9673	4212	9333	5927	5995
SVEN_0110500	Armadillo-like helical domain and Armadillo-type fold domain-containing protein	1.11871	3.00012	0.00264777	0.00861666	121.5	146.4	61.5	286.1	208.4	221	178	261	87	265	111	121
SVEN_0269800	Armadillo-like helical domain and Armadillo-type fold domain-containing protein	1.13313	7.97927	8.03238e-07	6.43497e-06	3775.1	3471.8	3064.7	7184.3	7595	7839.2	5539	6230	4286	6651	4061	4301
SVEN_1586300	Armadillo-type fold domain-containing protein	1.07906	7.92243	9.17064e-06	5.82658e-05	4140.6	3144.4	2885.1	6696.1	7194.8	7596.6	6075	5643	4035	6199	3847	4168
SVEN_0896000	Aspartic peptidase domain-containing protein	1.62727	2.94096	2.1257e-06	1.54202e-05	69.9	109.6	66.9	287.3	221.5	253.4	103	195	94	266	118	139
SVEN_0793000	Aspartyl aminopeptidase	1.67687	8.69185	6.11641e-12	9.6238e-11	4214.4	4789.6	3852.7	11466.2	14847.2	14797.9	6184	8594	5388	10615	7939	8119
SVEN_0068600	Astacin-like metalloendopeptidase	8.88197	1.76025	1.03657e-34	6.14091e-33	0	0	0.8	157.7	139	167.3	0	0	1	146	74	92
SVEN_0129300	Astacin-like metalloendopeptidase	5.86475	1.62822	1.69218e-25	6.3927e-24	0.5	6.6	0	148	127.7	142.1	1	10	0	137	68	78
SVEN_0145400	Astacin-like metalloendopeptidase	5.1702	1.36061	1.91321e-22	6.39372e-21	4.2	0	6.1	101.6	116	128.9	6	0	8	94	62	71
SVEN_0200000	Astacin-like metalloendopeptidase	5.11218	2.28458	2.64315e-29	1.21208e-27	4.6	4.8	8.9	215	226	199.1	7	9	12	199	121	109
SVEN_0229100	Astacin-like metalloendopeptidase	4.76552	1.32191	7.5955e-21	2.26705e-19	2.5	8	1.1	123.1	106.9	102.5	4	13	2	114	57	56
SVEN_0249900	Astacin-like metalloendopeptidase	4.40708	3.03054	3.47549e-25	1.3004e-23	25.2	16.1	7.3	371.5	381	287.1	36	29	11	344	204	157
SVEN_0250600	Astacin-like metalloendopeptidase	3.7963	1.63686	1.59438e-16	3.76679e-15	5	16	6.9	135	138.2	122.5	8	27	10	125	74	67
SVEN_0251500	Astacin-like metalloendopeptidase	7.50538	1.59107	2.22545e-30	1.08769e-28	0	0	2.4	100.6	160	156.1	0	0	3	93	86	86
SVEN_0268200	Astacin-like metalloendopeptidase	9.34476	2.24254	3.71914e-35	2.30823e-33	0.7	0	0	255.9	244.2	138.5	1	0	0	237	131	75
SVEN_0268300	Astacin-like metalloendopeptidase	7.40162	3.463	3.32525e-58	5.41738e-56	4.3	4.2	0	483.9	514	459.7	6	7	0	448	275	252
SVEN_0268700	Astacin-like metalloendopeptidase	7.65357	1.74652	3.98281e-34	2.29011e-32	2.3	0	0	146.9	171.5	140.8	3	0	0	136	92	77
SVEN_0277000	Astacin-like metalloendopeptidase	8.36475	1.20366	1.23045e-26	4.85964e-25	0.7	0	0	73.6	104.9	145.8	1	0	0	68	56	81
SVEN_0289800	Astacin-like metalloendopeptidase	4.10807	1.94354	6.02695e-20	1.71384e-18	5.8	10.7	11.6	183.6	124.8	183.5	9	19	16	170	66	101
SVEN_0337400	Astacin-like metalloendopeptidase	5.77926	1.17111	9.44792e-22	2.9912e-20	6.2	0	0	122	76.1	107.4	8	0	0	113	40	59
SVEN_0346000	Astacin-like metalloendopeptidase	4.68543	1.70263	1.74892e-21	5.42719e-20	10.1	2.9	3.3	162	133.2	131.7	14	6	5	150	71	72
SVEN_0350300	Astacin-like metalloendopeptidase	2.07221	2.7003	0.000105314	0.000524628	76.4	10.7	77.9	264.6	195.4	233.3	111	22	108	245	104	128
SVEN_0367700	Astacin-like metalloendopeptidase	5.31217	1.80551	3.89174e-23	1.3348e-21	5.7	0	6.8	190	140.8	132	8	0	9	176	75	72
SVEN_0596300	Astacin-like metalloendopeptidase	4.1369	2.29686	1.13311e-07	1.04123e-06	2	1.2	32.7	209.6	187.7	229.2	4	4	43	194	100	126
SVEN_0603200	Astacin-like metalloendopeptidase	7.49569	5.56764	2.06713e-12	3.41033e-11	36.1	0	0.1	2025.4	2066.6	2090.6	49	0	1	1875	1105	1147
SVEN_0645600	Astacin-like metalloendopeptidase	5.95654	1.93437	2.33319e-22	7.73116e-21	9.3	0	0	191.1	173.9	146.6	12	0	0	177	93	80
SVEN_0675400	Astacin-like metalloendopeptidase	8.11412	2.88551	3.9629e-50	4.55733e-48	3.1	0.4	0	297.1	316.4	374.8	4	1	0	275	169	206
SVEN_0727400	Astacin-like metalloendopeptidase	4.87778	1.73248	3.74226e-17	9.17382e-16	2.4	12.7	0	163.1	140.6	135.3	4	20	0	151	75	74
SVEN_0727600	Astacin-like metalloendopeptidase	8.1811	1.79406	3.04749e-35	1.90651e-33	0	0	1.6	156.6	160.8	156.9	0	0	2	145	86	86
SVEN_0734100	Astacin-like metalloendopeptidase	7.32761	2.34055	4.92562e-39	3.56652e-37	3.8	0	0.6	217.1	217.3	247.5	5	0	1	201	116	136
SVEN_0734900	Astacin-like metalloendopeptidase	7.35804	1.42596	4.42497e-31	2.24696e-29	0	1.2	0.7	123.1	105.6	141.5	0	2	1	114	56	78
SVEN_0813400	Astacin-like metalloendopeptidase	5.82416	2.5876	8.39544e-31	4.20848e-29	7.9	1.8	4.2	207.5	236.3	353.6	11	4	6	192	126	195
SVEN_0826300	Astacin-like metalloendopeptidase	1.5334	2.37013	1.13193e-05	7.07001e-05	62.8	65.5	46.1	168.5	161.2	176.6	92	117	65	156	86	97
SVEN_0917200	Astacin-like metalloendopeptidase	10.6468	1.99091	6.14088e-35	3.72261e-33	0	0	0	209.5	136	194.7	0	0	0	194	72	107
SVEN_1076100	Astacin-like metalloendopeptidase	10.3304	5.13548	6.91186e-101	5.5031e-98	1.4	0	2.3	1209.9	1621.2	1783.5	2	0	3	1120	867	979
SVEN_1123800	Astacin-like metalloendopeptidase	4.94401	1.4468	9.7322e-16	2.13182e-14	1	0	11.8	113.5	123.4	127.4	2	0	15	105	66	70
SVEN_1184800	Astacin-like metalloendopeptidase	7.74041	3.83996	2.88507e-64	5.64031e-62	5.9	0.1	2.8	648.1	661.8	576.5	8	1	4	600	354	316
SVEN_1185100	Astacin-like metalloendopeptidase	7.68105	4.04016	2.18992e-68	4.757e-66	5.8	4.7	0	789.6	714.5	658.5	8	8	0	731	382	361
SVEN_1185300	Astacin-like metalloendopeptidase	8.23434	4.22766	8.03044e-58	1.28159e-55	9.3	0	0	689.2	748.7	1028.4	12	0	0	638	400	565
SVEN_1185400	Astacin-like metalloendopeptidase	12.1007	5.03743	4.81505e-103	4.70671e-100	0.7	0	0	1241.2	1414.1	1659.6	1	0	0	1149	756	911
SVEN_1185500	Astacin-like metalloendopeptidase	10.4017	1.72809	1.31146e-34	7.65346e-33	0	0	0	139.4	151.6	165.5	0	0	0	129	81	91
SVEN_1523400	Astacin-like metalloendopeptidase	6.13888	2.12283	1.76101e-30	8.7159e-29	2.7	0	6.2	202	192.7	188	4	0	8	187	103	103
SVEN_1523500	Astacin-like metalloendopeptidase	7.16797	2.99223	1.86084e-43	1.56471e-41	4.4	2.9	0	272.3	366.4	421.8	6	5	0	252	196	232
SVEN_1565500	Astacin-like metalloendopeptidase	5.26017	4.2568	6.63804e-46	6.25415e-44	29.1	23.6	10.9	824.2	910.2	722.5	42	42	16	763	487	396
SVEN_1574600	Astacin-like metalloendopeptidase	5.59713	3.956	2.61111e-40	1.94466e-38	4.8	24.1	12	705.3	602.9	701.5	8	41	17	653	322	385
SVEN_1575600	Astacin-like metalloendopeptidase	5.96565	2.78961	1.89634e-28	8.14801e-27	0	11.3	3.4	375.8	229.6	304.4	0	18	5	348	122	167
SVEN_1575800	Astacin-like metalloendopeptidase	4.27513	1.59768	1.19226e-17	3.00758e-16	9.1	0.9	10.4	136.1	131	126	13	3	14	126	70	69
SVEN_1632700	Astacin-like metalloendopeptidase	5.33574	1.94387	1.70043e-13	3.07809e-12	0	0	14.3	163.1	170.3	178.4	0	0	18	151	91	98
SVEN_1707800	Astacin-like metalloendopeptidase	3.45844	1.6905	1.73886e-16	4.08345e-15	12.3	11.6	12.1	161.9	120.3	117.3	18	21	17	150	64	64
SVEN_1709200	Astacin-like metalloendopeptidase	1.73164	1.81487	0.00400353	0.0122631	31.1	5.8	71	133.9	103.6	120.3	46	13	97	124	55	66
SVEN_1709500	Astacin-like metalloendopeptidase	6.36598	3.16314	1.9033e-39	1.39101e-37	6.3	0	9.1	327.4	394.7	460.2	9	0	12	303	211	253
SVEN_1710200	Astacin-like metalloendopeptidase	9.16583	4.76021	4.38031e-90	2.63492e-87	5.3	0	1.3	1003.6	1230.4	1326.3	7	0	2	929	658	728
SVEN_1769700	Astacin-like metalloendopeptidase	1.04028	3.49792	0.0123587	0.0322027	121.5	88.5	273.1	329.5	228.1	435.7	179	161	380	305	121	240
SVEN_1858400	Astacin-like metalloendopeptidase	6.07026	1.04269	3.14252e-24	1.13247e-22	4.7	0	0	84.3	109.6	91.4	6	0	0	78	59	50
SVEN_0538900	AT06125p	1.10081	5.16904	8.2185e-05	0.000417872	482.4	352.4	659.2	963.6	1134.9	1106.2	708	634	921	892	607	607
SVEN_1748400	AT15369p	1.93193	1.52569	3.56983e-07	3.05093e-06	25.8	21.9	31.7	102.6	97.5	103.8	38	40	44	95	52	57
SVEN_1734800	ATP-binding cassette sub-family B member 9	1.01533	2.44584	0.0154043	0.038659	108.4	37.7	89.6	159.9	191.5	125.1	158	70	125	148	103	68
SVEN_0091400	ATP-dependent DNA helicase Q5	1.3253	6.11649	1.13403e-08	1.18875e-07	941.3	896.7	745.6	2284.6	2124.7	2065.4	1381	1609	1043	2115	1136	1133
SVEN_0643300	ATP-dependent RNA helicase DDX51	1.22633	4.97797	3.10501e-06	2.20538e-05	397.9	500	334.3	951.7	1046.9	886.3	584	896	468	881	560	486
SVEN_0445100	ATP-dependent RNA helicase SUV3 homolog, mitochondrial	1.02737	7.25192	6.48911e-05	0.000339885	2176	2724.2	1645.7	3879	4595	4871.5	3193	4887	2302	3591	2457	2673
SVEN_1000657150	ATPase, F0 complex, subunit A family-containing protein	1.1745	7.38949	0.00319225	0.0101066	2725.8	2647	1346.5	2046.1	7111.7	6010.1	3999	4749	1884	1894	3804	3298
SVEN_0378700	Atrial natriuretic peptide receptor 1	1.28671	3.11632	0.00021902	0.00100476	127.7	66.4	136.3	263.6	254.7	287.7	187	121	190	244	136	158
SVEN_1629700	Atrial natriuretic peptide receptor 1	2.20485	1.14757	0.00023537	0.00107198	12.6	3.3	37.2	90.7	55.8	97.5	19	8	50	84	29	54
SVEN_0191200	Aurora kinase B	3.87371	4.16715	6.25091e-34	3.5167e-32	49	55.4	46.3	594.2	864.9	760	72	99	65	550	463	417
SVEN_1827700	Baculoviral inhibition of apoptosis protein repeat domain-containing protein	2.49375	1.76456	2.72982e-07	2.36403e-06	21	9	38.9	126.4	159.6	101.4	31	18	53	117	86	55
SVEN_1149900	Band4.1 inhibitor LRP interactor	1.09066	7.72762	7.11358e-06	4.67071e-05	3281	3159.4	2396.6	5483.1	6833.3	6506.8	4814	5669	3352	5076	3654	3570
SVEN_0063700	Barrier- to-autointegration factor, BAF family-containing protein	4.57279	1.09076	8.04957e-15	1.6786e-13	0.3	11	0.4	106.9	90.1	86.2	1	17	1	99	48	47
SVEN_0053800	Bestrophin/UPF0187 family-containing protein	1.96131	1.68692	9.86916e-07	7.68693e-06	34.3	21.1	32.3	84.4	121.3	137.5	50	39	45	78	65	76
SVEN_0264900	Beta-centractin	1.32558	9.34037	6.65673e-07	5.42811e-06	8085.4	7235.9	8802.3	13724.9	22857	23883.3	11864	12985	12309	12706	12222	13104
SVEN_0150800	Beta-lactamase-like domain-containing protein	1.25515	4.78635	1.50996e-06	1.12671e-05	382.5	296.5	385.6	751.9	901.1	889.2	561	533	539	696	482	488
SVEN_0123600	Beta-lactamase-related domain and Beta-lactamase/transpeptidase-like domain-containing protein	1.69458	5.66212	0.000623548	0.00246644	121.4	490.2	950.7	1540.4	1510	2005.7	180	880	1327	1426	807	1101
SVEN_1971400	BM-40	2.24673	4.14066	6.05812e-13	1.05043e-11	151.5	88.2	163.4	588.7	639.7	685	222	160	228	545	342	376
SVEN_0983300	BRCA2 and CDKN1A-interacting protein	1.87276	4.60947	2.26916e-10	3.06473e-09	262.7	257.2	165.4	653.6	941.9	918.1	385	461	232	605	504	504
SVEN_0853700	BTB/POZ-like domain and BTB/POZ fold domain and BTB/POZ domain-containing protein	1.67703	4.50218	4.47772e-09	5.0455e-08	251.6	220.5	234.5	544.6	818.7	899.3	369	396	328	504	438	494
SVEN_1626600	BTB/POZ-like domain and BTB/POZ fold domain and BTB/POZ domain-containing protein	1.42707	2.67446	3.23301e-05	0.000181234	84	58.5	84.6	236.5	171.1	202.4	123	106	118	219	91	111
SVEN_1886500	BTB/POZ-like domain and BTB/POZ fold domain and BTB/POZ domain-containing protein	3.56107	2.52613	7.12508e-08	6.67283e-07	9.6	3.2	47.7	238.7	294.1	178.1	15	8	64	221	158	97
SVEN_0353500	BTB/POZ-like domain and Kelch repeat type 1 and BTB/POZ fold domain and BTB/POZ domain and Kelch-type beta propeller domain-containing protein	1.74774	1.98256	9.03269e-06	5.75209e-05	32.4	49	37.8	179.1	113.1	108.5	48	87	53	166	60	59
SVEN_0085000	BTB/POZ-like domain and MATH domain and TRAF-like domain and BTB/POZ fold domain and BTB/POZ domain-containing protein	1.57645	5.52598	5.94181e-09	6.53516e-08	585.8	545.8	380	1200.2	1596.9	1714.4	859	979	532	1111	854	941
SVEN_0142600	C-type lectin domain and von Willebrand factor, type A domain and C-type lectin-like domain and C-type lectin fold domain-containing protein	5.2599	7.93767	2.7738e-19	7.74683e-18	553.8	189.7	71.1	8548.6	10684.4	11972.3	809	342	101	7914	5713	6569
SVEN_1901900	C901	1.12239	4.2035	0.000196331	0.00091116	300.3	291.9	165.3	496.9	594.3	559.5	440	523	232	460	318	307
SVEN_0044400	Calcineurin-like phosphoesterase domain, apaH type-containing protein	2.48093	4.66899	8.2716e-16	1.83241e-14	130.4	159.7	216.5	904.1	1182.3	743.1	192	287	302	837	633	407
SVEN_1574100	Calmodulin-binding domain and Two pore domain potassium channel domain and Potassium channel, calcium-activated, SK family-containing protein	1.54643	1.68849	0.000185321	0.00086831	40.4	22	46.2	103.7	81.6	131.8	59	41	64	96	43	73
SVEN_0275900	Calreticulin	1.60586	12.153	7.74884e-06	5.04345e-05	65010.4	55136	26806	86720.2	177516	183057	95391	98938	37487	80283	94918	100434
SVEN_0896200	CAP domain-containing protein	11.4723	2.83694	9.55425e-47	9.70315e-45	0	0	0	317.6	246.3	394.3	0	0	0	294	131	217
SVEN_1866900	CAP domain-containing protein	10.1195	4.26343	6.08115e-84	2.16157e-81	2.3	0	0	795.1	817.5	920	3	0	0	736	437	505
SVEN_0069800	Carboxylesterase, type B domain-containing protein	1.63804	1.2301	0.000209199	0.000966863	33.9	28.7	13	66	64.5	105.9	49	51	19	61	34	59
SVEN_0069900	Carboxylesterase, type B domain-containing protein	2.00779	3.41229	2.06353e-10	2.8064e-09	74.6	87.3	117	341.4	355.7	425.8	110	157	163	316	190	234
SVEN_1157600	Carboxylesterase, type B domain-containing protein	1.50294	4.20171	2.0439e-05	0.000120994	299.4	223.6	105	561.7	580	639.4	438	401	148	520	310	351
SVEN_0298100	Carnitine O-palmitoyltransferase 2, mitochondrial	1.23506	8.33325	8.24991e-07	6.55633e-06	5002.7	4309.5	3236.1	8804.6	10721.5	10013.7	7340	7733	4526	8151	5733	5494
SVEN_0436000	Cathepsin D	1.32578	11.4292	0.000603473	0.00239673	43444	40878.4	18288.4	41966.3	99086.8	116160	63746	73353	25576	38851	52982	63732
SVEN_0392900	Cation efflux protein family and Cation efflux protein transmembrane domain-containing protein	1.59091	8.36771	1.69219e-08	1.74347e-07	3733.4	4096.4	2913.6	7130.4	13092.1	12145.6	5478	7350	4075	6601	7001	6664
SVEN_1968200	Cation-transporting P-type ATPase family and Cation-transporting P-type ATPase, C-terminal domain and P-type ATPase, A domain and HAD-like domain and P-type ATPase, transmembrane domain and P-type ATPase, cytoplasmic domain N-containing protein	1.02014	2.88707	0.00257783	0.00844165	91	135	92.7	237.6	238.8	170.7	134	241	130	220	128	93
SVEN_0170000	Cation-transporting P-type ATPase family and Cation-transporting P-type ATPase, N-terminal domain and Cation-transporting P-type ATPase, C-terminal domain and P-type ATPase, A domain and HAD-like domain and P-type ATPase, transmembrane domain and P-type ATPase, cytoplasmic domain N-containing protein	1.58152	3.56352	1.76487e-05	0.000106001	134.3	176.6	76.5	512.9	278.4	368.5	197	315	108	475	148	202
SVEN_0869700	CCDC25 protein	1.25685	3.22274	4.45735e-05	0.000241216	99.8	151.2	109.2	275.5	299.1	288	147	270	153	255	160	158
SVEN_0729500	Ccz1 ortholog	1.33428	6.2134	1.10452e-08	1.16003e-07	1021.8	849.6	879.5	2089.1	2266.9	2582.1	1499	1525	1230	1934	1212	1417
SVEN_1725700	CDK-activating kinase assembly factor MAT1	1.33809	6.85584	1.10514e-08	1.16003e-07	1305.6	1589.1	1390.1	3222.2	3678.7	3934.7	1916	2851	1944	2983	1967	2159
SVEN_0842900	Cell cycle regulator Mat89Bb family-containing protein	1.13981	7.21856	1.44389e-06	1.08153e-05	2370.7	1967.1	1729.5	4559.4	4339.1	4471.1	3478	3530	2419	4221	2320	2453
SVEN_0779200	Chitin binding domain-containing protein	4.50283	12.5198	1.02963e-10	1.4378e-09	21658.8	9302.1	1410.4	147194	289560	297153	31777	16693	1974	136268	154828	163032
SVEN_0541300	Chitin synthase family-containing protein	1.05278	10.5287	1.01562e-05	6.41013e-05	22723.7	22459.5	17508.8	39465.5	46136	44456.7	33343	40302	24485	36536	24669	24391
SVEN_1101100	Chloride channel protein 2	1.41876	3.44305	1.20608e-06	9.14794e-06	112.2	131	144.6	334.9	335	367.9	165	235	202	310	179	202
SVEN_0110600	Choline dehydrogenase, mitochondrial	1.72361	2.68783	3.06572e-05	0.000172475	92.1	76.8	28.5	201	215.2	236.5	134	137	41	186	115	130
SVEN_1848000	Chromo domain/shadow and SET domain and Post-SET domain and Chromo domain-like and Chromo domain-containing protein	1.02536	5.37644	7.78135e-05	0.000399018	527.9	496.6	762.1	1269.2	1232.4	1134.1	775	892	1065	1175	659	622
SVEN_0052700	Cirl	1.21538	3.02213	0.000680798	0.00265396	149.4	68.7	102.2	244.1	217.7	281.8	218	125	143	226	116	155
SVEN_0903700	Collagen alpha-5(IV) chain	1.36237	1.88029	0.0084005	0.0231554	80.5	42.1	13.4	97.3	135.7	116.7	116	76	20	90	73	64
SVEN_1698800	Collagen triple helix repeat-containing protein	2.15817	1.65961	6.10193e-08	5.79795e-07	29.5	26.2	21.2	118.8	141	85.1	43	47	30	110	76	46
SVEN_1725800	Complex 1 LYR protein family-containing protein	1.18584	2.66471	0.000429036	0.00179032	83.8	102	67.6	170.7	194.5	212.8	123	182	95	158	104	117
SVEN_1790000	Condensin-2 complex subunit H2	6.36812	3.86204	3.15859e-15	6.712e-14	23.1	0.9	0	838	611.8	446.4	31	3	0	776	327	244
SVEN_0479400	COP9 signalosome complex subunit 5	1.55754	7.91889	4.9041e-10	6.37894e-09	2515.3	2498	2995.8	6133.4	8641.7	8802.9	3691	4483	4189	5678	4621	4830
SVEN_1102900	Cyclin-dependent kinase 1	1.61691	6.63711	7.99397e-11	1.13248e-09	1024.9	1081.7	1088.4	2404.6	3687.3	3712.1	1504	1941	1522	2226	1972	2037
SVEN_1792800	Cyclin-dependent kinase 1	4.4425	2.70285	2.39995e-26	9.29505e-25	6.3	13.4	18.3	283	291.5	259.3	10	24	25	262	156	142
SVEN_1830000	Cyclin, C-terminal domain and Cyclin, N-terminal domain and Cyclin-like domain and Cyclin A/B/D/E/F family-containing protein	1.53621	7.6053	9.33313e-11	1.31505e-09	2313.8	2292.2	1909.8	5594.3	6885.6	6421.2	3395	4113	2671	5179	3682	3523
SVEN_1062000	Cystathionine beta-synthase	1.37573	9.78645	5.84166e-05	0.000309707	6624.8	8619.9	16809.5	20082.8	27924.2	35174.2	9722	15469	23505	18592	14931	19299
SVEN_1867200	Cysteine-rich secretory protein, allergen V5/Tpx-1-related family and CAP domain-containing protein	5.80365	4.34829	3.07381e-24	1.11283e-22	26.8	21.2	0	821	895.8	922.1	38	37	0	760	479	506
SVEN_2023600	Cytochrome c oxidase subunit 1	1.18248	11.2516	0.00013045	0.000635589	41587.6	26122.7	29591.2	43515.2	86756.3	90572.8	61022	46877	41381	40285	46389	49693
SVEN_1693000	Cytochrome c oxidase, subunit I domain-containing protein	1.27491	8.10632	0.000298584	0.00131076	4874.4	3375.3	2266.9	4488.4	10410.1	10551.9	7151	6057	3171	4155	5567	5790
SVEN_2000023625	Cytochrome c oxidase, subunit I domain-containing protein	1.07468	8.72084	0.000261258	0.00117012	7378.6	4894.5	5451	7735.4	14373.6	15225.3	10826	8784	7623	7161	7686	8354
SVEN_1693100	Cytochrome c oxidase, subunit I family and Cytochrome c oxidase, subunit I domain-containing protein	1.23723	10.3751	0.000128254	0.000625668	23069.1	15168.1	13374.7	23152.8	47773.6	50749.1	33849	27219	18704	21434	25545	27844
SVEN_0180900	Cytochrome P450 18a1	1.35486	4.45976	6.60774e-05	0.000345635	257.5	148.7	402.9	679.4	654.9	734.2	378	269	562	629	350	403
SVEN_0181000	Cytochrome P450 18a1	3.39127	1.52003	1.65343e-14	3.3497e-13	16.1	9.2	8.3	122.1	94.6	139.5	23	17	12	113	50	77
SVEN_0181200	Cytochrome P450 18a1	2.46165	2.7685	4.86847e-13	8.5362e-12	55.5	43.9	39.1	260.3	258.1	246.3	81	79	55	241	138	135
SVEN_0236300	Cytochrome P450 18a1	2.68136	2.41898	2.26333e-09	2.65356e-08	26.3	27.5	41.9	222.5	105.4	287.6	39	50	58	206	55	159
SVEN_0236400	Cytochrome P450 18a1	2.45644	2.16018	7.86849e-07	6.32185e-06	25.6	11	55.6	142.7	197.3	166	38	22	76	132	106	91
SVEN_0252500	Cytochrome P450 18a1	1.74126	4.39791	2.58011e-10	3.44897e-09	187.8	186.3	261.4	719.4	720	685.6	276	335	365	666	385	376
SVEN_0789500	Cytochrome P450 18a1	1.002	4.7865	0.000230871	0.00105518	462.4	433.8	303.4	896.5	700.3	805.7	678	778	425	830	374	442
SVEN_0789600	Cytochrome P450 18a1	2.62892	1.62928	4.02522e-10	5.26374e-09	12.5	20.7	24.6	99.5	110.8	150	19	37	34	92	59	83
SVEN_0790400	Cytochrome P450 18a1	2.83841	3.64877	5.11842e-14	9.78632e-13	58.3	58.7	85.5	529.2	279.1	641.6	86	106	119	490	148	353
SVEN_0790500	Cytochrome P450 18a1	2.21025	4.44397	5.64009e-13	9.84497e-12	164.8	114.4	228.1	742.1	770.7	834.5	242	207	318	687	412	458
SVEN_0790600	Cytochrome P450 18a1	3.61161	2.81046	2.65822e-20	7.67057e-19	17.3	27	25.9	333.7	209.2	320.2	26	48	36	309	111	176
SVEN_0790700	Cytochrome P450 18a1	1.05303	3.31229	0.00260558	0.00850759	125.8	208.7	87.3	284.1	291.8	300.7	185	372	123	263	156	165
SVEN_0653400	Cytochrome P450 4V2	2.47086	1.99412	6.14795e-10	7.86857e-09	29.4	34	17.4	176	129.8	144.3	43	60	25	163	69	79
SVEN_0671100	Cytochrome P450 4V2	1.10964	5.90334	0.000188235	0.000877756	873.8	1086.6	513.4	1373	1998.6	1969.8	1282	1948	719	1271	1069	1081
SVEN_0727000	Cytochrome P450 4V2	2.15785	5.82304	0.000141351	0.00068359	508	72.8	774.5	1822.3	1438	2786.4	745	134	1081	1687	768	1530
SVEN_1329600	Cytochrome P450 4V2	1.73394	2.78586	0.00518546	0.0153251	83.5	8.9	118.5	174	186.3	340.1	122	19	164	161	99	188
SVEN_1329700	Cytochrome P450 4V2	1.80261	4.35291	0.000711927	0.00275744	224.5	38.9	333.9	534.8	630.9	916.8	329	73	465	495	337	504
SVEN_1580800	Cytochrome P450 4V2	1.62459	2.5224	1.40488e-05	8.60311e-05	83.1	61.2	40.9	171.8	228.9	171.9	121	110	58	159	123	94
SVEN_1709400	Cytochrome P450 4V2	1.09397	4.88714	0.00458945	0.0137931	276.7	237.3	718.8	976.4	665.4	989	407	428	1003	904	355	543
SVEN_1626800	Cytochrome P450 family and Cytochrome P450, E-class, group I family-containing protein	1.25175	6.30638	4.50288e-08	4.36879e-07	987.4	1105.9	961.7	2190.7	2522.7	2564.2	1449	1984	1345	2028	1349	1407
SVEN_0393800	Cytoplasmic dynein 2 light intermediate chain 1	1.21701	3.57511	5.58034e-05	0.000297061	113.9	173.6	181.2	366.2	379.5	344.8	168	311	253	339	203	189
SVEN_0051800	Dbl homology (DH) domain and Pleckstrin homology domain and Zinc finger, FYVE/PHD-type domain and Pleckstrin homology-like domain and Zinc finger, FYVE-related domain-containing protein	2.04255	3.84821	1.21844e-09	1.49579e-08	91.5	97.5	180.4	564.9	436.6	519.4	135	176	251	523	233	285
SVEN_0560600	Dehydrogenase/reductase SDR family member on chromosome X	1.07695	5.15437	1.06221e-05	6.66655e-05	542.6	444.9	507.7	1013.2	1012.1	1129.7	796	799	710	938	541	620
SVEN_0088300	Delta(24)-sterol reductase	1.70518	8.03312	3.43053e-11	5.04261e-10	2858.4	3048.1	2117	7064.5	9092.8	10009.3	4194	5469	2961	6540	4862	5492
SVEN_0420600	Deoxyhypusine hydroxylase	1.43372	7.56915	7.53086e-09	8.13416e-08	2135	2552.2	2008.5	4811.2	6683.5	6597.6	3133	4579	2809	4454	3574	3620
SVEN_0176900	Deoxyuridine 5'-triphosphate nucleotidohydrolase, mitochondrial	1.02148	8.6056	0.00419219	0.012756	5038.1	4119.7	7617.9	5609.6	12245.7	16201	7393	7394	10652	5193	6548	8890
SVEN_0066400	Derlin-1	1.12282	4.53044	0.000228868	0.00104786	363.5	390.2	196	594.2	738.4	737.9	533	699	275	550	395	405
SVEN_0073400	Destabilase family and Lysozyme-like domain-containing protein	2.89006	1.67783	1.88003e-08	1.92685e-07	18.5	28.5	4.3	110.3	111.1	160.9	27	49	7	102	59	89
SVEN_0073800	Destabilase family and Lysozyme-like domain-containing protein	5.7481	1.21952	6.58761e-23	2.23979e-21	0	6	0	108	87	123.2	0	9	0	100	46	68
SVEN_0074000	Destabilase family and Lysozyme-like domain-containing protein	3.94937	0.929135	4.38675e-16	9.97221e-15	9.4	1.7	5	78.9	75.3	94.2	13	4	7	73	40	52
SVEN_0756000	Diacylglycerol acyltransferase family-containing protein	1.09588	7.32273	8.75837e-05	0.000442731	2036.8	2990.9	1630.6	3685.7	5497.5	5052.1	2989	5365	2281	3412	2940	2772
SVEN_0731100	Diacylglycerol kinase theta	1.37442	4.88113	1.37781e-05	8.47049e-05	453.1	206.1	412.9	1063.9	782.7	931.4	664	372	577	985	418	511
SVEN_0697100	DIS3-like exonuclease 2	1.17092	9.77812	1.30924e-06	9.83505e-06	13077	10414	11743.3	21872.6	27925.8	29535.8	19188	18688	16422	20249	14932	16205
SVEN_1881000	DNA recombination and repair protein Rad51, C-terminal domain and DNA recombination and repair protein RecA-like, ATP-binding domain and P-loop containing nucleoside triphosphate hydrolase domain-containing protein	1.47921	4.90785	5.98159e-06	4.00823e-05	347.6	203.4	485.6	761.6	1110	1018.6	510	367	678	705	594	559
SVEN_0739700	DNA-binding protein SMUBP-2	1.38458	5.47888	2.95845e-08	2.95845e-07	593.1	445.3	575.1	1548.9	1380.4	1281.9	870	800	804	1434	738	703
SVEN_0988300	DNA/RNA non-specific endonuclease domain and Nematode cuticle collagen, N-terminal domain and Collagen triple helix repeat and Extracellular Endonuclease, subunit A domain-containing protein	1.43145	5.07358	1.45933e-06	1.09205e-05	459	479.3	251.8	868.6	1123.8	1220.4	673	859	353	804	601	670
SVEN_0516800	DnaJ domain and Chaperone DnaJ, C-terminal domain and HSP40/DnaJ peptide-binding domain-containing protein	1.46479	3.28626	2.09354e-06	1.5201e-05	125.6	116.5	97.7	376.9	286.7	274.1	184	209	137	349	153	150
SVEN_0529500	DnaJ domain and Chaperone DnaJ, C-terminal domain and HSP40/DnaJ peptide-binding domain-containing protein	1.50493	8.7313	1.21462e-08	1.27153e-07	5174.1	4536	4739.6	9519.8	16202.4	15291.6	7592	8140	6628	8813	8664	8390
SVEN_1884300	Dolichyl-diphosphooligosaccharide--protein glycosyltransferase 48 kDa subunit	1.14179	9.71111	0.000152902	0.000733555	12777.2	12990.5	8339.6	15335.5	30273.8	29653.9	18748	23310	11663	14197	16188	16270
SVEN_0059300	DOMON domain-containing protein	1.21973	2.71767	0.000343797	0.00148453	72.6	111.1	74.8	189.1	183.8	230.7	107	198	105	175	98	127
SVEN_0636700	Dreadlocks	1.69132	6.51273	9.17658e-12	1.41261e-10	1063.4	866.8	888.7	2369	3134.4	3604.2	1560	1556	1243	2193	1676	1978
SVEN_0637000	Dreadlocks	1.40737	2.052	0.000620468	0.0024555	63.2	57.8	28.7	95.2	147.2	155.9	92	103	41	88	79	86
SVEN_1902300	Dynamin-1-like protein	1.49146	5.70174	3.47588e-09	3.96229e-08	649	457.4	677.5	1565.2	1811.8	1638.8	952	822	947	1449	969	899
SVEN_1858500	E3 UFM1-protein ligase 1 family and COG complex component, COG2, C-terminal domain-containing protein	1.21177	6.96296	7.28244e-06	4.77758e-05	1820.5	1327.4	1762.1	2634.7	4341.8	4399.1	2671	2383	2464	2439	2322	2414
SVEN_1806600	Ecdysone-induced protein 63E	2.11899	2.73107	2.72359e-07	2.36125e-06	86.3	27.3	50.6	263.5	226.6	222.8	125	51	71	244	121	122
SVEN_0110400	EF-hand domain and EF-hand domain pair-containing protein	1.29053	1.73498	0.00371167	0.0115005	52.2	18.9	56.3	82.2	101.2	128.3	76	36	78	76	54	71
SVEN_0432100	Elongation factor 1-alpha	1.08767	9.92332	0.000167338	0.000794041	13797.8	14118.1	12622.7	16946.1	32948.6	36266	20246	25334	17652	15688	17618	19898
SVEN_0995700	Elongation factor 1-beta	1.87627	7.77756	1.9789e-09	2.33761e-08	1970.1	2650.8	1510.5	4614.7	8807.7	9092.1	2891	4755	2113	4272	4710	4989
SVEN_0519500	Elongation factor Tu, mitochondrial	1.12488	9.90841	0.000157025	0.000750572	13572.3	17367.4	8481.8	21286.2	34263	30425.6	19915	31163	11862	19706	18321	16693
SVEN_1610200	Elongation factor Tu, mitochondrial	1.11012	6.4288	2.35601e-05	0.000136373	1238.4	1477	844	2155.1	2965.3	2566.4	1817	2649	1181	1995	1586	1408
SVEN_0998200	EMSY N-terminal domain-containing protein	1.11981	6.4946	1.43003e-06	1.07218e-05	1213.7	1053.3	1441.9	2540.6	2629.7	2890.4	1781	1891	2016	2352	1406	1586
SVEN_1783800	Endoplasmic reticulum resident protein 44	1.01263	6.24982	4.16996e-05	0.000227876	1200.3	1196.2	894.2	1785.6	2468	2389.1	1761	2146	1251	1653	1320	1311
SVEN_1795900	Endothelin-converting enzyme-like 1	6.32039	4.49311	4.70849e-17	1.13995e-15	4.9	0	33.5	981.9	849.9	1096.6	8	0	44	909	454	602
SVEN_0150300	Enoyl-CoA delta isomerase 2, mitochondrial	1.35555	3.14668	0.000363935	0.00155759	70.2	167.1	89	212.9	278.7	345	104	297	125	197	149	190
SVEN_0694600	Enoyl-CoA delta isomerase 2, mitochondrial	1.27539	8.21739	1.96002e-07	1.73977e-06	3719.6	3632.2	4002.5	7109.9	10466.8	9911.3	5458	6518	5597	6582	5597	5438
SVEN_0204100	Epidermal growth factor-like domain and C-type lectin domain and von Willebrand factor, type A domain and MD domain and C-type lectin-like domain and C-type lectin fold domain-containing protein	5.07436	9.07565	7.93581e-54	1.0343e-51	890.7	508	631.3	18758.5	29130.6	20511.2	1306	913	883	17366	15577	11253
SVEN_0204300	Epidermal growth factor-like domain and C-type lectin domain and von Willebrand factor, type A domain and MD domain and C-type lectin-like domain and C-type lectin fold domain-containing protein	6.76305	7.82438	2.89703e-79	9.0619e-77	119.9	61.6	88.6	8179.2	12347.4	8807.8	175	112	124	7572	6603	4832
SVEN_0976900	Epidermal growth factor-like domain and CUB domain-containing protein	1.28996	5.139	4.5987e-07	3.83798e-06	406.6	402	527.4	1013.3	1008.6	1245.9	597	722	737	938	539	684
SVEN_1728500	Epidermal growth factor-like domain and EGF-like calcium-binding domain and Nidogen, extracellular domain and Green fluorescent protein-like domain and EGF domain, merozoite surface protein 1-like-containing protein	3.41013	1.67657	6.55395e-12	1.02504e-10	16.8	3.5	16.8	168.4	120.2	105	24	8	23	156	64	57
SVEN_1892500	Epidermal retinol dehydrogenase 2	1.31768	5.84455	2.23871e-07	1.96704e-06	753.2	766.4	628.3	1377.4	1832.7	2147.8	1105	1375	879	1275	980	1179
SVEN_1870500	Epoxide hydrolase 1	1.09811	5.24068	0.000683168	0.00266054	723.2	294.1	555	864.3	1263.6	1238.9	1060	530	776	800	676	680
SVEN_0855400	Etoposide-induced protein 2.4 homolog	1.3556	6.36444	6.04891e-07	4.95833e-06	1199.2	1064	758.9	1866.7	3000.7	2870.1	1759	1909	1062	1728	1605	1575
SVEN_0187400	Eukaryotic translation initiation factor 2 subunit 3	1.80128	10.4951	2.12152e-11	3.15405e-10	14276.2	14944.6	12766.4	33632.6	56689	56020.9	20948	26817	17853	31136	30312	30736
SVEN_0545200	Eukaryotic translation initiation factor 3 subunit H	1.27051	7.55379	0.0001005	0.000502179	2193.6	3406.3	1586.1	3628.5	6776.6	6934.2	3219	6110	2219	3359	3624	3805
SVEN_0696700	Eukaryotic translation initiation factor 3 subunit K	1.02633	5.57749	0.000383557	0.001631	615.2	838.8	598.3	903.2	1654.1	1626.7	903	1504	837	836	885	893
SVEN_0747400	Eukaryotic translation initiation factor 3 subunit L	1.42828	5.3204	5.89924e-08	5.62586e-07	566.8	499.5	347.7	1266	1214.1	1326.7	831	896	487	1172	649	728
SVEN_0747500	Eukaryotic translation initiation factor 3 subunit L	1.47344	4.87526	1.01819e-07	9.41167e-07	410.7	363	241.9	882.5	948.2	991.3	602	651	339	817	507	544
SVEN_0747600	Eukaryotic translation initiation factor 3 subunit L	1.53556	4.81639	4.84572e-09	5.40564e-08	356.7	332.3	255.6	864.2	970.3	906	523	596	358	800	519	497
SVEN_1078000	Eukaryotic translation initiation factor 4E type 2	1.03036	2.51976	0.00381462	0.0117628	95	68.6	82.9	122.2	204.5	178.4	139	124	116	113	110	98
SVEN_1896900	Exocyst complex component 7	1.17773	8.06962	1.58797e-05	9.6114e-05	3854.8	4566.6	2324.8	7972.8	8563.4	7775.8	5656	8193	3252	7381	4579	4266
SVEN_0024400	F-box domain-containing protein	3.05783	1.52894	1.07286e-11	1.63023e-10	12.1	22.2	7.4	99.5	114.3	137.7	18	38	11	92	61	76
SVEN_0062500	F-box domain-containing protein	1.59546	1.98711	2.41498e-05	0.00013958	57.8	31.7	40.6	121	138.2	134.8	84	58	57	112	74	74
SVEN_0084000	F-box domain-containing protein	2.97049	1.48969	5.09304e-12	8.09503e-11	21.8	11.3	9.7	118.8	119.4	99.1	31	21	14	110	64	54
SVEN_0084200	F-box domain-containing protein	4.49947	1.23	3.41282e-12	5.5141e-11	13.6	0	1.1	110.2	88.7	110.9	18	0	2	102	47	61
SVEN_0161300	F-box domain-containing protein	1.27582	6.01595	1.01348e-06	7.85473e-06	973.6	589.9	906.2	1718.6	2060.8	2201.2	1428	1060	1267	1591	1102	1208
SVEN_0806000	F-box domain-containing protein	1.06427	5.57331	6.7857e-06	4.48177e-05	673.3	707.9	629.1	1291.9	1503.3	1410.8	988	1270	880	1196	804	774
SVEN_0806600	F-box domain-containing protein	3.70007	3.65404	8.77062e-14	1.62527e-12	37.4	71.7	9.8	514.2	518.1	514.1	55	125	15	476	277	282
SVEN_0808100	F-box domain-containing protein	1.35681	2.82214	2.74678e-05	0.00015633	97	72.5	90.9	229	233.6	204.6	142	131	127	212	125	112
SVEN_1332800	F-box domain-containing protein	2.1933	2.09296	1.96015e-08	2.00109e-07	39.1	20.9	41.8	160.9	144.5	160.3	57	39	58	149	77	88
SVEN_1809300	F-box domain-containing protein	1.92452	2.93403	3.62644e-07	3.09256e-06	72.3	38.5	99.4	271.1	258.3	268	106	71	138	251	138	147
SVEN_0336400	Fanconi anemia group J protein	1.50666	8.68428	1.29015e-09	1.57466e-08	5179.7	5217.5	3576.4	13657.8	13424.4	12626	7600	9362	5002	12644	7178	6927
SVEN_0691200	Ferritin/DPS protein domain and Ferritin- like diiron domain and Ferritin-like superfamily domain and Ferritin-related domain-containing protein	2.08228	2.90016	2.06774e-09	2.4352e-08	45.8	79.2	62.9	244.2	243.7	310.8	68	141	88	226	130	171
SVEN_0122600	FI19405p1	1.37268	4.02291	3.7596e-07	3.18873e-06	194.9	205.2	192.3	519.6	488.5	526.7	286	368	269	481	261	289
SVEN_0281700	FI20177p1	1.57572	8.24256	2.65465e-10	3.53051e-09	3738.3	3268.9	2921.6	7826	11029.9	10744.2	5485	5866	4086	7245	5898	5895
SVEN_0809100	Fibrillarin	1.45354	4.5455	1.89056e-06	1.38429e-05	365.3	177.9	273.9	675.2	844.6	718.4	535	321	383	625	452	394
SVEN_0024200	Fizzy/cell division cycle 20 related 1	2.47726	8.48434	2.62269e-22	8.65377e-21	2714.7	2351.6	2049.9	10996.3	14306.7	14327.6	3983	4220	2867	10180	7650	7861
SVEN_0256400	Fizzy/cell division cycle 20 related 1	1.14282	5.97481	3.89813e-05	0.000214521	950.3	1063.5	544.9	1666.8	2010.1	1975.6	1394	1907	763	1543	1075	1084
SVEN_1774300	FK506-binding protein 59	1.67198	6.91382	6.34406e-11	9.06957e-10	1430.8	1378.4	950.6	3407	4331	4246.5	2099	2473	1330	3154	2316	2330
SVEN_0824300	Forkhead box protein P3	1.61979	4.1413	0.000115779	0.000569157	133	89.5	344.9	653.4	520.6	568.9	196	163	480	605	278	312
SVEN_0443000	Formin, FH2 domain-containing protein	3.07815	2.30829	1.98317e-13	3.57335e-12	12.3	33.8	23.6	222.5	172.8	196.9	19	59	33	206	92	108
SVEN_0219100	Fumarate hydratase, mitochondrial	1.85225	8.59095	1.53799e-13	2.79699e-12	3864.9	3415.3	3634.1	10266.1	13904.8	15240.3	5671	6129	5082	9504	7435	8362
SVEN_0205500	G protein-coupled receptor, rhodopsin-like family and GPCR, rhodopsin-like, 7TM domain-containing protein	1.64455	1.8753	0.00650518	0.0185998	62.4	5.7	49	153.3	76.7	136.2	90	13	68	142	40	75
SVEN_0943200	G protein-coupled receptor, rhodopsin-like family and GPCR, rhodopsin-like, 7TM domain-containing protein	1.22188	1.47482	0.00321845	0.0101805	39.7	31.4	37.9	90.7	50.6	113.2	58	57	53	84	26	63
SVEN_0702800	Galectin, carbohydrate recognition domain and Concanavalin A-like lectin/glucanases superfamily domain and Concanavalin A-like lectin/glucanase, subgroup domain-containing protein	7.91212	2.38079	5.92826e-34	3.35935e-32	0.6	0.4	1.5	175.1	171.7	357.9	1	1	2	162	91	198
SVEN_1641900	Gamma-glutamyltranspeptidase family-containing protein	2.99823	3.77637	3.90201e-22	1.27141e-20	53.5	79	67.9	573.5	488.7	543.1	79	141	95	531	261	298
SVEN_1760200	Gamma-glutamyltranspeptidase family-containing protein	3.65771	2.6995	2.23286e-07	1.96412e-06	18.9	0.4	44.5	322.9	214.4	264.4	28	3	60	299	114	145
SVEN_1760300	Gamma-glutamyltranspeptidase family-containing protein	6.69752	3.81286	7.72042e-54	1.02328e-51	10.1	4.8	2.5	740.9	517.2	581.8	14	9	4	686	276	319
SVEN_1760400	Gamma-glutamyltranspeptidase family-containing protein	7.17339	2.19894	1.14669e-33	6.31486e-32	0	0	4.8	237.6	176.7	202.5	0	0	6	220	94	111
SVEN_1760900	Gamma-glutamyltranspeptidase family-containing protein	1.07753	1.96945	0.00308184	0.00980836	59.4	53.4	51.4	137.1	89.1	120.2	87	96	72	127	47	66
SVEN_0625100	Gamma-interferon-inducible lysosomal thiol reductase	5.14904	6.88579	8.34609e-13	1.43128e-11	79.6	22.7	321.6	5138.4	3011.5	6882	118	44	446	4757	1609	3777
SVEN_0299100	GDP dissociation inhibitor	1.05524	3.05606	0.00119307	0.00431734	131.7	138.7	82.4	245.2	232.3	256.8	193	248	116	227	124	141
SVEN_1061700	General substrate transporter family and Major facilitator superfamily domain, general substrate transporter and Major facilitator superfamily domain-containing protein	1.07846	4.89957	0.00105816	0.00388854	461.6	245.1	546.2	769.2	1161.4	715.6	677	442	763	712	622	392
SVEN_1602900	General transcription factor IIE subunit 1	1.56026	7.84592	5.42796e-09	6.00377e-08	2919.2	2083.6	2600.8	5465.9	7972.4	8988.3	4283	3740	3637	5060	4263	4932
SVEN_1783900	General transcription factor IIH subunit 1	1.59067	9.02709	7.21231e-12	1.12351e-10	5489.5	5817.4	5662.1	15403.4	17368.6	18339.4	8055	10439	7918	14260	9287	10062
SVEN_0476800	General vesicular transport factor p115	1.22477	9.24534	6.02387e-06	4.0331e-05	8967.6	5203.4	9559.8	17400.6	18115.1	19946.9	13158	9339	13368	16109	9686	10944
SVEN_0000700	Geranylgeranyl transferase type-1 subunit beta	1.28994	7.23468	8.20941e-08	7.65168e-07	1965.5	2082.2	1657.3	3934.1	4914.6	5104.8	2884	3736	2318	3642	2628	2801
SVEN_1784100	Globin family and Globin-like domain and Globin, structural domain-containing protein	1.75686	2.55231	2.14458e-06	1.55427e-05	54.4	75.4	46.1	259.1	167.4	168.5	80	134	65	240	89	92
SVEN_0419800	Glutamate decarboxylase 1	1.22253	7.70323	2.65277e-07	2.30496e-06	2906.8	2991.2	2260.1	5897.8	6403.6	6738.1	4265	5367	3161	5460	3424	3697
SVEN_1948200	Glutamine synthetase 2 cytoplasmic	2.44201	3.12533	0.000185252	0.00086831	112.9	5.6	61.5	259.4	274	442.7	163	13	86	240	146	244
SVEN_0175700	Glycoprotein-N-acetylgalactosamine 3-beta-galactosyltransferase 1	1.89473	1.98014	0.000157443	0.000752047	37.5	63	10.6	130.7	147.4	135	55	110	16	121	79	74
SVEN_0305900	Glycoside hydrolase, catalytic domain and Glycoside hydrolase family 20, catalytic core domain and Glycoside hydrolase, superfamily domain and Beta-hexosaminidase family-containing protein	1.55651	3.94644	3.00809e-05	0.000169721	214.5	218.7	79.2	433.2	606.6	468.9	314	391	112	401	325	257
SVEN_0181800	Glycoside hydrolase, catalytic domain and Glycoside hydrolase, superfamily domain-containing protein	3.5772	3.2921	1.53849e-09	1.85378e-08	15.6	10.4	75	289.6	536.6	375.9	24	21	102	268	288	206
SVEN_0181900	Glycoside hydrolase, catalytic domain and Glycoside hydrolase, superfamily domain-containing protein	7.0803	3.85261	4.13625e-56	5.88099e-54	7.1	1.8	5	506.7	604.4	789.7	10	4	7	469	323	434
SVEN_0791000	Glycoside hydrolase, catalytic domain and Glycoside hydrolase, superfamily domain-containing protein	5.66124	1.34582	3.20883e-25	1.2064e-23	1.2	0.8	4.6	95.1	130.3	121.9	2	2	6	88	70	67
SVEN_0420300	Glycoside hydrolase, family 2 and Glycoside hydrolase, family 2, immunoglobulin-like beta-sandwich domain and Glycoside hydrolase, family 2, TIM barrel domain and Glycosyl hydrolases family 2, sugar binding domain and Galactose-binding domain-like and Glycoside hydrolase, catalytic domain and Glycoside hydrolase, family 2/20, immunoglobulin-like beta-sandwich domain and Glycoside hydrolase, super…	2.17935	2.65417	1.32693e-09	1.61377e-08	59.6	55.4	35.3	239.8	193.5	249.3	87	99	50	222	103	137
SVEN_0647800	Glycoside hydrolase, family 2 and Glycoside hydrolase, family 2, immunoglobulin-like beta-sandwich domain and Glycoside hydrolase, family 2, TIM barrel domain and Glycosyl hydrolases family 2, sugar binding domain and Galactose-binding domain-like and Glycoside hydrolase, catalytic domain and Glycoside hydrolase, family 2/20, immunoglobulin-like beta-sandwich domain and Glycoside hydrolase, super…	4.65182	1.36723	2.0669e-18	5.51644e-17	8	5.8	0	105.9	98.1	139.3	11	10	0	98	52	77
SVEN_0529700	Glycoside hydrolase, family 35 and Galactose-binding domain-like and Glycoside hydrolase, catalytic domain and Glycoside hydrolase, superfamily domain and Beta-galactosidase 1-like family-containing protein	3.24582	1.33203	1.19383e-11	1.79879e-10	17.7	5.5	9.1	135.9	85.1	86.5	25	11	13	126	45	47
SVEN_0182000	Glycoside hydrolase, superfamily domain-containing protein	12.3657	7.41482	1.47339e-108	2.30438e-105	2.2	0.4	1.4	4146	8871.2	9279.6	3	1	2	3838	4744	5092
SVEN_0251800	Glycosyl transferase, family 14-containing protein	8.46278	4.19995	7.18927e-77	2.08223e-74	2	0.2	4.6	907.3	770.9	738.7	3	1	6	840	412	405
SVEN_1816300	GPI transamidase component PIG-T	1.11146	7.70795	4.61663e-06	3.18641e-05	2673.4	3530.5	2428.1	5903.2	6399.8	6350.1	3923	6334	3396	5465	3422	3484
SVEN_0566900	Guanylate cyclase	1.19437	2.98302	0.0066866	0.0190143	94.5	43.1	177.2	253.8	265	201.4	139	80	246	235	142	110
SVEN_1000933650	H/ACA ribonucleoprotein complex subunit 3	1.51036	2.55391	2.21134e-05	0.000128762	80.1	73.8	46.7	162.1	212.6	198.5	117	132	66	150	114	109
SVEN_0190300	H/ACA ribonucleoprotein complex subunit 4	1.54852	7.97112	3.95201e-09	4.48544e-08	3293.4	2584.9	2464.7	5961.7	9505.3	8941.5	4832	4639	3447	5519	5083	4906
SVEN_0592100	HAD-superfamily hydrolase, subfamily IG, 5'-nucleotidase and Purine 5'-nucleotidase family and HAD-like domain-containing protein	1.89008	3.43875	8.20949e-05	0.00041784	37.8	198.5	66.6	406.1	328.1	388.1	57	351	94	376	175	213
SVEN_0424400	Heat shock 60kD protein 1	1.28336	6.90929	7.40729e-05	0.000382091	1725.2	2074.8	768.5	3185.5	3777.8	4158.7	2531	3721	1076	2949	2020	2282
SVEN_0204500	Heat shock 70 kDa protein 1A/1B	2.33382	4.5012	9.25872e-18	2.35075e-16	184.2	162.1	144.9	760.5	889.8	829.4	270	291	203	704	476	455
SVEN_0945900	Heat shock 70 kDa protein 1A/1B	1.93283	11.1525	6.64167e-08	6.27269e-07	24489	26911.8	10249.3	52785.3	94728.9	87870.4	35933	48290	14334	48867	50652	48210
SVEN_1156000	Heat shock factor (HSF)-type, DNA-binding domain and Winged helix-turn-helix DNA-binding domain-containing protein	4.98174	3.69827	2.16283e-26	8.45665e-25	13.3	5.6	34.1	477.5	598.1	592.1	20	12	46	442	320	325
SVEN_0777600	Heat shock protein HSP 90-alpha 1	1.99852	9.55206	1.16779e-13	2.14873e-12	7347.6	7027.4	5232.7	19270.5	29488.8	29595.8	10781	12610	7318	17840	15768	16238
SVEN_0017500	Hedgehog protein, Hint domain and Hint domain C-terminal and Hint domain N-terminal-containing protein	3.74683	3.96391	6.98494e-27	2.81558e-25	52.6	27.4	62.7	657.8	611.9	645.2	77	51	87	609	327	354
SVEN_0414000	Helicase, C-terminal domain and DNA/RNA helicase, DEAD/DEAH box type, N-terminal domain and Helicase, superfamily 1/2, ATP-binding domain and RNA helicase, DEAD-box type, Q motif domain and P-loop containing nucleoside triphosphate hydrolase domain-containing protein	4.67367	5.10832	2.11097e-30	1.03822e-28	71.3	20.3	79.3	1425.9	1455.1	1474.5	104	39	110	1320	778	809
SVEN_0437400	Helicase, C-terminal domain and DNA/RNA helicase, DEAD/DEAH box type, N-terminal domain and Helicase, superfamily 1/2, ATP-binding domain and RNA helicase, DEAD-box type, Q motif domain and P-loop containing nucleoside triphosphate hydrolase domain-containing protein	2.89541	2.81361	3.7449e-15	7.89355e-14	37.5	29.6	43.1	344.4	254.8	221.6	55	54	60	319	136	121
SVEN_1886800	Helicase, C-terminal domain and DNA/RNA helicase, DEAD/DEAH box type, N-terminal domain and Helicase, superfamily 1/2, ATP-binding domain and RNA helicase, DEAD-box type, Q motif domain and P-loop containing nucleoside triphosphate hydrolase domain-containing protein	2.27322	3.36014	2.92814e-07	2.52462e-06	58.8	35.5	137.3	476.2	339.1	303.6	87	66	190	441	181	166
SVEN_0355900	Helicase, C-terminal domain and Helicase-associated domain and DNA/RNA helicase, DEAD/DEAH box type, N-terminal domain and Domain of unknown function DUF1605 domain and Helicase, superfamily 1/2, ATP-binding domain and P-loop containing nucleoside triphosphate hydrolase domain-containing protein	1.16538	8.05966	2.61472e-06	1.87588e-05	4256.4	3766.2	2713.3	8225.6	7578.5	8276.6	6245	6758	3795	7615	4052	4541
SVEN_0941900	Heme transporter HRG family-containing protein	1.14469	2.44605	0.0158394	0.03951	36.6	44.7	141.1	161	173.7	157	55	82	195	149	93	86
SVEN_1938100	HemK methyltransferase family member 2	1.09622	1.36856	0.00403742	0.0123524	30.4	33.8	43.2	67	73.2	90.3	45	61	60	62	39	50
SVEN_0008400	High mobility group box domain-containing protein	1.66276	7.11272	8.28636e-10	1.043e-08	1534.9	1031.2	1771	3724.6	4923.9	5084.7	2252	1852	2476	3448	2633	2790
SVEN_0124000	High-affinity choline transporter 1	2.30535	1.65819	2.45325e-07	2.13873e-06	39.9	14.3	16.8	125.3	123.2	102.7	57	27	24	116	66	56
SVEN_1103500	Histidine phosphatase superfamily, clade-2-containing protein	3.45318	3.81995	1.6489e-23	5.70549e-22	34.2	52.4	69.2	531.5	505.7	671.6	51	94	96	492	270	369
SVEN_1103600	Histidine phosphatase superfamily, clade-2-containing protein	2.41319	1.77541	2.62411e-09	3.05366e-08	23.1	20.3	28.8	131.8	93.1	161	34	37	40	122	49	89
SVEN_0641100	Histone acetyltransferase type B catalytic subunit	1.57758	9.35894	1.87146e-07	1.66873e-06	6991.5	4693.4	9819	15760	23237	25186.5	10259	8424	13730	14590	12425	13819
SVEN_1015200	Histone deacetylase 10	1.37588	4.25643	8.06996e-07	6.4395e-06	203.5	210.3	281.4	683.7	561.5	558.2	299	378	393	633	300	306
SVEN_1596800	Histone deacetylase complex subunit SAP18	1.62221	1.81839	7.63291e-06	4.97826e-05	36	43.8	34.2	117.7	110.7	123.7	53	78	48	109	59	68
SVEN_0177400	Histone H1.0	1.9004	3.17799	2.72163e-09	3.15774e-08	100.6	72.6	78.5	262.6	354.6	324.3	147	131	110	243	190	178
SVEN_0064100	Histone H2A domain and Histone core domain and Histone-fold domain-containing protein	1.62294	6.11603	2.06027e-07	1.81843e-06	628	991.3	601	1374.2	2707	2762	922	1777	841	1272	1448	1516
SVEN_0064200	Histone H2B family and Histone core domain and Histone-fold domain-containing protein	1.62271	5.51711	3.79154e-11	5.5305e-10	427.7	545.3	493.4	1363.2	1550.3	1605.5	628	978	690	1262	829	881
SVEN_0156400	Histone H3 family and Histone core domain and Histone-fold domain-containing protein	1.02738	6.86637	1.95119e-05	0.000115945	1667.6	1795.2	1548	2752.4	3519.6	3945.2	2447	3221	2165	2548	1882	2165
SVEN_0274500	Histone H4 transcription factor	1.43723	6.43645	4.43488e-09	5.00443e-08	1016.8	819.7	1213.2	2356	3049.7	2854.2	1492	1472	1696	2181	1631	1566
SVEN_1363200	Histone methylation DOT1 domain and Histone H3-K79 methyltransferase family-containing protein	1.18196	5.19341	0.00038508	0.00163304	437.3	751.3	273.1	990.6	1237.4	1090.1	642	1345	383	917	662	598
SVEN_0747200	Homeobox domain and Homeodomain-like and Homeodomain, metazoa-containing protein	1.50415	3.98328	5.6574e-07	4.66676e-06	163.3	229.8	146.2	436.5	503.2	593.3	240	411	205	404	269	326
SVEN_0283700	Homeobox domain and Homeodomain-like-containing protein	4.73943	3.5251	2.3903e-30	1.161e-28	22.8	20.2	11.7	323.2	648.9	504.8	33	36	17	299	348	277
SVEN_1053300	Homeobox domain and Homeodomain-like-containing protein	2.68695	5.70676	2.91935e-22	9.59216e-21	274.4	326.2	317.6	1396.8	2264	2257.5	403	585	444	1293	1211	1239
SVEN_1801700	Homeobox domain and Homeodomain-like-containing protein	5.50175	6.51699	1.47078e-60	2.61398e-58	109.6	81.2	67.6	2656.3	4476.5	4590.3	160	146	95	2459	2394	2519
SVEN_1007400	Homeobox protein onecut	1.13089	6.44902	3.0382e-05	0.000171172	1360.6	1445.7	768.1	2328.9	2974.7	2526.5	1996	2593	1075	2156	1591	1386
SVEN_0189300	Homogentisate 1,2-dioxygenase	1.16846	8.35488	0.00104198	0.00383991	4884.6	6152.5	2117.2	9332.8	13067	7168.3	7167	11038	2962	8640	6988	3932
SVEN_1149100	HTH CenpB-type DNA-binding domain and Homeodomain-like-containing protein	6.81845	1.25674	8.92884e-25	3.29356e-23	1.4	0	1.5	85.4	162	85	2	0	2	79	88	46
SVEN_0238200	Hydroxyacyl-coenzyme A dehydrogenase, mitochondrial	8.55266	3.04499	1.72719e-49	1.92952e-47	1.4	0	1.5	290.7	478.9	334.1	2	0	2	269	257	183
SVEN_0001133600	Hypothetical protein	1.15598	7.87615	0.00551429	0.0161323	2465.2	5450.3	1582.3	3959.1	9997.4	7208.6	3618	9776	2214	3665	5347	3955
SVEN_0006600	Hypothetical protein	1.26793	6.36359	1.14518e-06	8.73687e-06	1022.9	928	1203.1	1792.2	2829	2977.3	1501	1666	1682	1659	1513	1634
SVEN_0013200	Hypothetical protein	1.17205	3.09636	0.00052295	0.00212219	110.3	82.8	150.7	305.6	238	230.3	162	150	210	283	127	126
SVEN_0024500	Hypothetical protein	2.23639	2.30981	1.23962e-08	1.29424e-07	55.3	36	23.8	183.6	176	184.1	80	65	34	170	94	101
SVEN_0024600	Hypothetical protein	2.1645	1.46036	2.22583e-05	0.000129509	26.9	7.8	32	128.4	58.2	112.5	39	16	44	119	30	62
SVEN_0039000	Hypothetical protein	2.50676	7.19673	2.54241e-17	6.31163e-16	687.7	862.3	1316.5	4586.5	5044.5	6662.4	1010	1548	1840	4246	2697	3656
SVEN_0049600	Hypothetical protein	1.40685	8.72911	1.1243e-09	1.38457e-08	5232	4855.9	5076.4	12168.3	14060	13983.4	7677	8714	7099	11265	7518	7672
SVEN_0050900	Hypothetical protein	2.31823	3.00714	1.32461e-08	1.37745e-07	53.6	30	94	272.3	275.4	338.3	79	56	130	252	147	186
SVEN_0059800	Hypothetical protein	1.037	4.9825	5.55629e-05	0.000295982	532.6	450.2	369.3	971.1	892.4	911.5	781	808	517	899	477	500
SVEN_0064400	Hypothetical protein	1.76372	3.91391	9.47489e-07	7.40937e-06	127.1	166.3	156.7	269.2	571.6	690.6	187	298	219	249	306	380
SVEN_0072700	Hypothetical protein	1.25494	6.79759	8.76319e-07	6.89225e-06	1437.3	1354	1496	2472.7	3650.3	4112.6	2109	2430	2092	2289	1952	2257
SVEN_0080900	Hypothetical protein	5.83971	1.69139	6.3602e-25	2.35719e-23	6.8	0	1.3	171.7	133.3	128.2	9	0	2	159	71	70
SVEN_0087000	Hypothetical protein	1.24929	4.57035	1.28186e-05	7.91799e-05	325.2	214.2	380.2	659	731.3	796	477	386	531	610	391	437
SVEN_0088000	Hypothetical protein	1.20466	5.33933	4.1501e-05	0.00022695	745.1	357.4	497.6	1144	1135.7	1408.1	1092	643	696	1059	607	773
SVEN_0093600	Hypothetical protein	1.81068	1.63672	2.6209e-05	0.00014993	43.6	15.7	32.2	105.9	90.6	125	63	30	45	98	48	69
SVEN_0139700	Hypothetical protein	1.1815	2.12524	0.000708212	0.00274849	61.4	62	51.3	127.5	147.2	122.6	90	111	72	118	79	67
SVEN_0142500	Hypothetical protein	2.50757	2.38037	0.000384416	0.00163111	74.3	3	27.6	116.9	194.6	282	106	8	39	108	104	156
SVEN_0148700	Hypothetical protein	1.29953	9.54593	1.10124e-06	8.44283e-06	9632.5	11719.1	6825.8	19160.3	26189.7	24011.7	14134	21028	9546	17738	14004	13174
SVEN_0157600	Hypothetical protein	3.26562	17.0022	1.08381e-23	3.80062e-22	802507	422231	388537	4.20182e+06	5.57966e+06	5.73375e+06	1177545	757672	543337	3889926	2983433	3145793
SVEN_0160800	Hypothetical protein	2.79434	4.43049	1.42055e-19	3.99593e-18	139.4	102.1	115	862	600.1	1012.1	204	184	161	798	320	556
SVEN_0162000	Hypothetical protein	3.24853	12.6644	1.34218e-14	2.74044e-13	37438.8	21272.2	21932.3	101790	315594	349054	54934	38173	30671	94234	168748	191508
SVEN_0165000	Hypothetical protein	1.3613	4.358	2.70322e-06	1.93405e-05	235.7	316.2	199.1	532.6	756.4	643.5	346	566	279	493	405	353
SVEN_0168700	Hypothetical protein	6.29847	15.3	4.6894e-46	4.58389e-44	34306.4	18082.4	13646.2	1.06244e+06	2.03515e+06	2.10003e+06	50337	32449	19084	983574	1088190	1152173
SVEN_0171900	Hypothetical protein	1.99313	3.86853	4.51904e-10	5.89965e-09	92.8	153.2	138.9	389	558.7	587.9	137	274	194	360	299	323
SVEN_0173900	Hypothetical protein	6.18319	1.70836	1.12254e-27	4.69424e-26	3.7	2.3	0	148	109.9	184.6	5	4	0	137	58	102
SVEN_0178300	Hypothetical protein	2.02769	1.76407	1.20269e-06	9.13107e-06	20.7	34.9	33	133.9	78.5	150.1	31	62	46	124	41	83
SVEN_0189800	Hypothetical protein	1.5624	7.9476	1.22949e-08	1.28538e-07	3109.3	1994.8	3045.8	5978.9	8649.3	9444.1	4562	3581	4259	5535	4625	5182
SVEN_0191900	Hypothetical protein	1.26681	4.29961	1.124e-05	7.0261e-05	323	247.9	184.7	641.6	606	570.9	473	445	259	594	324	313
SVEN_0192100	Hypothetical protein	2.61644	3.16003	8.19279e-14	1.52906e-12	78.5	41.7	45.5	319.8	340.4	357	114	76	64	296	182	196
SVEN_0196800	Hypothetical protein	2.3521	1.13263	0.00821775	0.022764	0	45.8	5.8	35.9	108.8	106.2	0	76	9	33	59	59
SVEN_0196900	Hypothetical protein	2.58885	1.73243	0.00228011	0.0076166	1.1	59	5.7	74.7	150.6	160.9	3	99	9	69	81	89
SVEN_0197700	Hypothetical protein	1.20213	7.71945	1.91287e-06	1.398e-05	2722.6	3453.1	2156.3	5771.5	6812.9	6588.9	3995	6195	3016	5343	3643	3615
SVEN_0200100	Hypothetical protein	4.97932	1.54155	1.49762e-21	4.70336e-20	6.5	0	5.9	143.6	123.7	118.9	9	1	8	133	66	65
SVEN_0200800	Hypothetical protein	1.71564	8.09384	3.24669e-09	3.72821e-08	2649.6	3573.6	2099	6284.7	10618.1	10435.8	3888	6411	2936	5818	5678	5726
SVEN_0212400	Hypothetical protein	5.5469	1.62106	2.04435e-24	7.50554e-23	1.9	1.4	5.3	160.9	152.8	98.1	3	3	7	149	82	53
SVEN_0213000	Hypothetical protein	2.71009	5.2805	6.25805e-18	1.60452e-16	231.8	181.1	262	931.3	1628.4	1859.5	340	326	366	862	871	1021
SVEN_0214800	Hypothetical protein	1.03794	5.98083	0.00140593	0.00497481	723.3	1289.8	686.7	1123.6	2146.1	2277	1062	2312	961	1040	1148	1250
SVEN_0215000	Hypothetical protein	3.8195	5.01308	5.93456e-17	1.42357e-15	177.1	52.4	50.7	1429	970.4	1555.6	257	96	72	1323	518	854
SVEN_0220000	Hypothetical protein	1.95134	10.3886	9.53438e-13	1.62792e-11	13895.6	13088.4	8953.9	35836.1	53986.5	49166.3	20389	23486	12522	33176	28867	26975
SVEN_0220600	Hypothetical protein	1.16216	10.6581	7.9863e-05	0.000407922	23641	21352.4	20121.2	28080.6	57162.1	60482.2	34689	38316	28138	25996	30565	33184
SVEN_0221400	Hypothetical protein	1.11957	9.83594	1.06755e-05	6.68931e-05	15128.6	13311.2	9144.8	26312.1	27226.7	28127.4	22198	23886	12789	24359	14558	15432
SVEN_0237200	Hypothetical protein	1.91482	3.38071	1.94407e-09	2.31043e-08	96.8	105	84.9	401.8	267.1	413	142	188	119	372	142	227
SVEN_0237300	Hypothetical protein	12.0467	7.08703	1.8391e-160	1.43818e-156	3	1	0	5798.4	5693.2	6273.4	4	2	0	5368	3044	3442
SVEN_0238300	Hypothetical protein	4.61055	2.15303	3.17839e-14	6.19825e-13	1.5	3.3	19.1	172.9	249	157.8	3	7	25	160	134	86
SVEN_0243300	Hypothetical protein	2.49085	1.25171	0.00209213	0.00704888	42.6	0	7.3	116.5	73.9	80.8	59	0	11	108	39	44
SVEN_0249600	Hypothetical protein	7.9931	0.812549	2.12448e-26	8.34844e-25	0	0.6	0	69.2	82.4	97.6	0	1	0	64	44	54
SVEN_0261200	Hypothetical protein	1.00998	2.47446	0.00493383	0.0146714	56.7	104.5	79.3	179.3	160.9	144.6	84	186	111	166	86	79
SVEN_0269600	Hypothetical protein	2.13432	1.91401	1.03436e-06	7.9937e-06	45.8	16.9	30	175.9	118.6	112.1	66	32	42	163	63	61
SVEN_0276000	Hypothetical protein	1.12281	2.47419	0.00115577	0.00419597	70	62.5	96.3	172.8	168.3	157.1	103	113	134	160	90	86
SVEN_0290500	Hypothetical protein	7.04901	1.1138	5.95665e-30	2.75627e-28	0.7	0.5	0.7	99.4	92.1	109	1	1	1	92	49	60
SVEN_0302800	Hypothetical protein	3.78386	2.98521	7.84977e-06	5.08999e-05	5.9	1.5	64.1	425.4	207.7	346.1	10	5	86	394	110	190
SVEN_0316600	Hypothetical protein	1.22843	9.35163	8.73741e-07	6.89225e-06	9530.5	7452.6	8516.1	15498.5	21234.1	23017.7	13984	13374	11909	14348	11354	12629
SVEN_0321600	Hypothetical protein	2.49706	2.12806	4.71925e-08	4.56174e-07	50.3	17.6	19.6	203	132.1	158.8	72	33	28	188	70	87
SVEN_0325800	Hypothetical protein	2.44643	3.92979	6.97189e-14	1.30431e-12	68.2	142	100	514.2	579.7	601.2	101	253	140	476	310	330
SVEN_0353300	Hypothetical protein	2.41219	3.11245	2.05953e-09	2.42919e-08	100.1	41.6	38.8	372.6	294.2	294	145	76	55	345	157	161
SVEN_0371500	Hypothetical protein	5.7789	0.740114	2.87172e-21	8.73809e-20	4.7	0	0	62.7	75	95.5	6	0	0	58	40	53
SVEN_0397600	Hypothetical protein	1.37457	1.77355	0.000411756	0.00173115	45.1	51.8	28.1	94	101.4	130.3	66	92	40	87	54	72
SVEN_0400800	Hypothetical protein	1.93808	1.43079	3.68949e-05	0.000204044	37.6	8.9	28.1	91.8	88.3	105.3	54	18	39	85	47	58
SVEN_0401200	Hypothetical protein	2.23507	8.08124	6.7143e-16	1.49589e-14	2683.8	1776.7	1733.1	7566.8	10272.8	11321.5	3937	3189	2424	7005	5493	6212
SVEN_0411700	Hypothetical protein	1.58274	5.48954	2.30794e-08	2.3318e-07	471.5	605.3	392.2	1049	1652.6	1703.3	692	1085	549	971	884	935
SVEN_0412100	Hypothetical protein	1.36339	5.35151	2.06761e-07	1.82286e-06	544	552.6	395.8	1047.9	1370.5	1424.7	798	991	554	970	733	782
SVEN_0414200	Hypothetical protein	1.10675	5.28118	5.39074e-05	0.000288342	471.3	538.3	600.2	817.9	1219.1	1433.1	692	966	839	757	652	787
SVEN_0414900	Hypothetical protein	1.27073	8.06562	1.12205e-07	1.03229e-06	3089.7	3661.5	3492.5	6816	9281.2	8622.9	4534	6570	4884	6310	4963	4731
SVEN_0419000	Hypothetical protein	1.33818	5.16416	7.63606e-07	6.16244e-06	416.9	571	339.2	1011.1	1153.8	1193.5	612	1023	475	936	617	655
SVEN_0427900	Hypothetical protein	1.34982	6.47803	1.29964e-09	1.58305e-08	1166.2	1106.7	1006	2704.8	2803.5	2850.6	1711	1986	1407	2504	1499	1564
SVEN_0435500	Hypothetical protein	1.35541	5.41305	2.01766e-07	1.78688e-06	500.8	638.2	424.4	1135.4	1449	1419.6	735	1144	594	1051	775	779
SVEN_0442500	Hypothetical protein	1.57853	2.05811	0.000893653	0.00335495	66.9	16.5	53.9	175.9	107.8	126.2	97	32	75	163	57	69
SVEN_0451800	Hypothetical protein	1.08278	1.08717	0.00974462	0.0262588	36.5	21.1	30.8	78.7	40.9	67.2	53	39	43	73	21	37
SVEN_0458800	Hypothetical protein	1.39164	6.38534	7.25923e-09	7.88433e-08	1211.5	979.6	820.6	2808.4	2596	2497.4	1777	1758	1148	2600	1388	1370
SVEN_0460000	Hypothetical protein	1.08567	5.23533	0.000556076	0.00223459	406.4	437.5	731.6	852.4	945.4	1547	597	786	1022	789	505	850
SVEN_0485000	Hypothetical protein	1.13762	8.59793	7.16802e-07	5.8087e-06	5245.5	4836.9	5716.6	11362.4	11793.5	11605	7697	8680	7994	10519	6306	6367
SVEN_0495700	Hypothetical protein	1.29077	2.81328	0.000150289	0.00072146	106	63.3	98.1	203.1	206.1	245.4	155	115	137	188	110	135
SVEN_0507600	Hypothetical protein	1.311	2.0663	0.000234319	0.0010688	57.4	42.4	58.1	135	129.2	127.8	84	77	81	125	69	70
SVEN_0516100	Hypothetical protein	1.06595	4.26631	0.00481407	0.0143742	296.6	399.9	115.6	621.1	574.2	505.5	435	715	163	575	307	277
SVEN_0516400	Hypothetical protein	2.44127	3.69307	3.87776e-12	6.23953e-11	131.2	75.9	57.3	546.5	427.1	463.2	191	137	81	506	228	254
SVEN_0516500	Hypothetical protein	2.21081	2.33132	9.46012e-09	1.00377e-07	55.9	36.6	26	191.2	176.1	182.4	81	66	37	177	94	100
SVEN_0534500	Hypothetical protein	1.04832	11.6719	4.37994e-05	0.000237855	52021.1	41496.5	45244	70512.1	104393	112073	76332	74464	63270	65278	55819	61489
SVEN_0544400	Hypothetical protein	1.48546	9.23227	0.000118313	0.000580152	6538.2	8727.7	5387.8	7524.8	24378.5	25931	9594	15660	7535	6966	13036	14228
SVEN_0544600	Hypothetical protein	1.22065	1.41353	0.00130045	0.00465046	34	37.5	32.8	101.4	68.2	73.4	50	67	46	94	36	40
SVEN_0551900	Hypothetical protein	1.30446	8.49575	1.81326e-07	1.61868e-06	4304.3	5411.2	3859.1	9306.9	12000.8	12224.2	6316	9709	5397	8616	6417	6707
SVEN_0559900	Hypothetical protein	2.2555	2.31097	3.54308e-10	4.66446e-09	45.3	36.7	31.9	186.9	183.3	175.2	66	66	45	173	98	96
SVEN_0605500	Hypothetical protein	1.18503	2.64021	0.00105538	0.00388015	77.5	110.1	61.8	143.8	212.6	212.7	114	196	87	133	114	117
SVEN_0620600	Hypothetical protein	1.42124	1.41276	0.00530538	0.0156029	62.3	15.7	17.3	93.9	77.2	84	89	30	25	87	41	46
SVEN_0636500	Hypothetical protein	2.58761	1.61411	9.11327e-11	1.28639e-09	16.1	21.3	20.8	137.1	94.6	120.3	24	38	29	127	50	66
SVEN_0642800	Hypothetical protein	1.55847	4.41781	1.93481e-08	1.9778e-07	240.6	285.9	181.9	677.3	682.8	728.9	353	512	255	627	365	400
SVEN_0651900	Hypothetical protein	1.6613	2.19875	2.78641e-05	0.000158011	43.4	69.1	32.4	190	133.6	135.5	64	122	46	176	71	74
SVEN_0658100	Hypothetical protein	1.01997	4.31318	0.000567348	0.00227055	291.7	217.7	347.9	675	442.8	619.4	428	392	486	625	236	340
SVEN_0679000	Hypothetical protein	1.2551	4.25615	1.40137e-05	8.59402e-05	299.6	229.4	208.5	470	700.2	592.4	439	412	292	435	375	325
SVEN_0680300	Hypothetical protein	10.1003	1.40813	2.25837e-28	9.65051e-27	0	0	0	102.7	168.2	99.4	0	0	0	95	91	54
SVEN_0718400	Hypothetical protein	1.44605	7.2945	1.03122e-07	9.52084e-07	2025.7	1828.9	1646.6	3363.9	5460.5	6168.4	2972	3282	2303	3114	2920	3385
SVEN_0750200	Hypothetical protein	1.96865	1.54288	4.18697e-06	2.90267e-05	28.7	37.1	13	99.4	119	91.7	42	65	19	92	64	50
SVEN_0774900	Hypothetical protein	1.51455	3.83696	7.95317e-06	5.15276e-05	188.4	95.9	201.4	406.2	565.4	416.2	276	174	281	376	303	228
SVEN_0778700	Hypothetical protein	3.06944	6.8404	8.80778e-27	3.51413e-25	720.5	489.6	383.5	4109.1	4927.4	4343.6	1056	879	537	3804	2635	2383
SVEN_0784900	Hypothetical protein	1.56938	7.3452	1.28664e-09	1.57457e-08	1796.4	1965.8	1586.6	3856.4	5939.1	6083.3	2636	3527	2219	3570	3176	3338
SVEN_0806700	Hypothetical protein	1.13702	2.78966	0.00150617	0.00528409	130.3	62.6	90	206.3	225.9	190.1	190	114	126	191	121	104
SVEN_0809700	Hypothetical protein	1.5138	1.22438	0.000219069	0.00100476	19.4	21.3	39.3	78.8	66.2	83.5	29	39	54	73	35	46
SVEN_0817400	Hypothetical protein	1.07351	12.2368	0.000176105	0.000832112	87727.1	56796.4	58331.5	96712.9	165360	164849	128724	101919	81572	89534	88418	90444
SVEN_0821500	Hypothetical protein	1.05577	3.14256	0.0198299	0.047602	65.2	79.3	231.2	200	241.7	339.2	97	144	321	185	129	187
SVEN_0872200	Hypothetical protein	1.09029	6.76246	8.53518e-06	5.47091e-05	1854.9	1282.4	1390.7	2776.1	3556.6	3309.9	2721	2302	1945	2570	1902	1816
SVEN_0883900	Hypothetical protein	3.59255	2.06648	1.69759e-12	2.8245e-11	21	5.2	16.6	240.7	108.6	167.9	30	11	23	223	57	92
SVEN_0904900	Hypothetical protein	2.02781	2.00503	3.27303e-06	2.30587e-05	26.9	58.5	19.4	148	127.8	152.8	40	102	28	137	68	84
SVEN_0957200	Hypothetical protein	2.05034	12.979	1.7232e-11	2.57165e-10	82833.6	71219.8	50814.9	179460	328843	340276	121544	127800	71061	166139	175832	186691
SVEN_0965000	Hypothetical protein	1.78211	1.18794	7.4618e-05	0.000384143	21	15.5	31.2	96	45	92.2	31	29	43	89	23	51
SVEN_0968800	Hypothetical protein	1.20781	2.27377	0.0009226	0.00344543	71.8	65.2	54.1	163.1	108.1	170.6	105	117	76	151	57	94
SVEN_0972900	Hypothetical protein	1.65086	9.22372	5.58749e-10	7.17474e-09	6890.9	5027.7	6925.9	14624.7	22208.1	22345.3	10111	9023	9685	13539	11875	12260
SVEN_0976400	Hypothetical protein	1.34897	3.45381	3.27606e-05	0.000183376	178.5	107	119.2	286.3	327.6	418.1	261	193	167	265	175	230
SVEN_0980000	Hypothetical protein	1.72504	3.78447	1.21586e-07	1.11075e-06	145.9	182	91.6	379.2	502.6	508	214	325	129	351	269	279
SVEN_0986400	Hypothetical protein	1.12039	6.6378	1.29449e-06	9.75232e-06	1306.3	1611.1	1176.8	2953.2	3095	2854.6	1917	2890	1646	2734	1655	1566
SVEN_1000860050	Hypothetical protein	1.20654	2.65918	0.000288936	0.00127568	85.9	75.5	88.8	158.9	203.6	216.3	126	136	124	147	109	119
SVEN_1010400	Hypothetical protein	1.21806	5.63665	3.44559e-07	2.95444e-06	695.9	688.4	568.2	1465.8	1494.5	1583.7	1021	1235	795	1357	799	869
SVEN_1011100	Hypothetical protein	1.53382	5.67968	2.85688e-09	3.30485e-08	514.3	681.5	522.5	1309.3	1834.1	1836.7	755	1222	731	1212	981	1008
SVEN_1037300	Hypothetical protein	3.13765	1.62474	5.44657e-12	8.6219e-11	9.9	8.3	24.4	130.7	121.8	122.3	15	16	33	121	65	67
SVEN_1050700	Hypothetical protein	1.63181	7.67426	2.28416e-09	2.66998e-08	2341.8	2228	1934.1	4498	7461.5	8200.8	3436	3998	2705	4164	3990	4500
SVEN_1053000	Hypothetical protein	1.25446	2.11152	0.00198787	0.00672951	56.6	79.7	30.8	142.6	113.1	143.7	83	141	44	132	60	79
SVEN_1060100	Hypothetical protein	1.10322	7.28336	7.29256e-06	4.77932e-05	2132.4	1924.5	2400.1	3672.7	5209.7	4991.9	3129	3454	3356	3400	2786	2739
SVEN_1060400	Hypothetical protein	1.18504	4.37475	1.81581e-05	0.000108726	234.1	309.1	284.6	507.8	654.4	722.8	344	554	398	470	350	397
SVEN_1082300	Hypothetical protein	1.55425	9.88437	2.02428e-10	2.75781e-09	11587.2	9683.5	10055.6	24978.2	33841	33183.2	17002	17377	14062	23124	18095	18206
SVEN_1085600	Hypothetical protein	1.0215	9.31889	2.07721e-05	0.000122687	9040.8	10569.2	7891.5	16156.3	19154.6	20520.9	13266	18965	11036	14957	10242	11259
SVEN_1090900	Hypothetical protein	1.37797	1.88256	0.000478165	0.0019608	42.8	37.5	54.7	91.9	160.7	99.2	63	68	76	85	87	54
SVEN_1091400	Hypothetical protein	1.08003	6.41036	0.00603579	0.0174556	1067.7	1678.7	819.6	1067.5	2588.3	3884.5	1567	3010	1147	988	1384	2133
SVEN_1096900	Hypothetical protein	1.14173	3.60631	0.000253752	0.0011399	136.6	204.1	155.8	282.1	377.7	438.2	201	365	218	261	202	241
SVEN_1097300	Hypothetical protein	1.53915	1.32702	0.0187784	0.0454776	46.7	2.5	36.1	76.7	54	116.4	67	7	50	71	28	65
SVEN_1158200	Hypothetical protein	3.83033	5.19021	1.60312e-37	1.09968e-35	120.9	76.1	117.5	1263.9	1643.4	1567.3	177	138	164	1170	879	860
SVEN_1196200	Hypothetical protein	7.67722	3.2551	3.61576e-56	5.23615e-54	4.5	0.2	1.3	435.3	384	446.3	6	1	2	403	205	245
SVEN_1197700	Hypothetical protein	1.45085	2.67536	9.16861e-06	5.82658e-05	73.5	66.5	84.6	197.7	213.1	204.2	108	120	118	183	114	112
SVEN_1199700	Hypothetical protein	1.4171	2.87013	0.000308121	0.00134609	79.5	114	67.5	238.7	135	324.1	117	203	95	221	71	179
SVEN_1208400	Hypothetical protein	6.10789	1.44127	3.05531e-28	1.2985e-26	1.3	3.8	0	110.2	136.1	125.8	2	6	0	102	73	69
SVEN_1208500	Hypothetical protein	7.51256	1.97015	7.90374e-37	5.28267e-35	2.3	0.4	0	172.8	165	194.6	3	1	0	160	88	107
SVEN_1230700	Hypothetical protein	1.19567	2.5301	0.0006439	0.00253157	82.6	63	84.5	133	194	201.6	121	114	118	123	104	111
SVEN_1252200	Hypothetical protein	8.78654	4.97893	1.97572e-48	2.14585e-46	6.7	2	0.5	611.7	1573.9	1956.9	9	4	1	566	842	1075
SVEN_1420400	Hypothetical protein	1.53656	1.43997	0.00057975	0.00231567	16.4	50.5	24.7	89.7	77.4	99.7	25	88	35	83	41	55
SVEN_1567400	Hypothetical protein	1.50385	6.50562	9.55317e-10	1.19529e-08	1042.7	1037.1	1012.5	2190.7	3126.6	3456.6	1530	1861	1416	2028	1672	1897
SVEN_1596500	Hypothetical protein	2.87757	8.37184	4.64507e-09	5.21903e-08	1493.5	2751.5	935.2	4189.2	17439.3	16442.4	2192	4934	1309	3878	9326	9022
SVEN_1610600	Hypothetical protein	1.19031	4.65025	8.21252e-05	0.00041784	364.1	206.2	429.6	708.6	802.1	771	534	372	600	656	429	423
SVEN_1621700	Hypothetical protein	1.42147	1.63209	0.00062454	0.00246911	39.6	22	49.1	117.7	102.7	75.9	58	41	68	109	55	41
SVEN_1628100	Hypothetical protein	2.41858	7.47652	9.4928e-22	2.99329e-20	1149.5	1357.8	1156.2	5255.2	6949.4	7388.4	1687	2436	1617	4865	3716	4054
SVEN_1632200	Hypothetical protein	1.83278	6.9549	1.42601e-13	2.61156e-12	1443.9	1137.8	968.6	3993.5	4364.9	4290.5	2118	2042	1355	3697	2334	2354
SVEN_1644600	Hypothetical protein	1.1195	7.67772	0.00189856	0.0064579	2763.5	3579.1	2079.7	2743.9	7417.9	8139.9	4055	6421	2909	2540	3967	4467
SVEN_1654200	Hypothetical protein	3.79563	7.56593	3.05765e-09	3.52147e-08	468.5	1120.2	74.6	7371.2	7226.9	8487.7	688	2004	106	6824	3864	4657
SVEN_1655000	Hypothetical protein	1.54869	7.17927	8.86254e-09	9.4421e-08	1955.7	1144.9	1719.2	4036.7	4528.1	5536.3	2869	2056	2404	3737	2421	3038
SVEN_1657000	Hypothetical protein	1.20642	6.40788	0.000580103	0.00231567	1533.6	1112.3	705.8	1362.3	3062.3	3312	2249	1996	988	1261	1638	1818
SVEN_1657300	Hypothetical protein	1.81175	2.66961	0.00083326	0.00315855	121.9	46.1	19.1	143.8	291.7	220.6	176	84	28	133	157	121
SVEN_1676300	Hypothetical protein	1.2571	7.8488	2.36996e-06	1.70969e-05	3005.5	3625.2	2242.8	5569.5	7469.4	8173.8	4410	6504	3137	5156	3994	4485
SVEN_1715400	Hypothetical protein	1.15777	8.37676	9.63278e-07	7.5178e-06	4828.6	4863	3731.7	9412.7	10226.3	10312.6	7085	8726	5219	8714	5468	5658
SVEN_1789900	Hypothetical protein	6.43118	7.05172	7.52021e-45	6.91859e-43	93.5	21.4	84.1	5101.8	5566	6473.4	136	41	117	4723	2976	3552
SVEN_1794400	Hypothetical protein	2.59248	1.54145	6.4844e-08	6.13898e-07	25	6.8	23.9	116.6	81.8	137.4	36	14	33	108	43	76
SVEN_1804600	Hypothetical protein	1.30251	1.31864	0.00471289	0.014126	24.2	54.1	15.8	89.6	62.7	80.1	36	94	23	83	33	44
SVEN_1805700	Hypothetical protein	2.67368	2.67344	2.92213e-14	5.74147e-13	35.3	35.5	43.8	254.9	210.3	267.5	52	64	61	236	112	147
SVEN_1813400	Hypothetical protein	1.90181	6.24698	6.7126e-06	4.44099e-05	655.4	1198.3	241.3	2141	2896.4	2792	962	2146	339	1982	1549	1532
SVEN_1827800	Hypothetical protein	2.31649	7.58366	5.18011e-21	1.55802e-19	1559.5	1321.1	1306.3	5905.4	7379.6	7574.6	2288	2371	1827	5467	3946	4156
SVEN_1829600	Hypothetical protein	1.37346	4.25961	9.77881e-06	6.18192e-05	252.3	176.5	269.2	446.3	568.9	794.7	370	318	376	413	304	437
SVEN_1833200	Hypothetical protein	1.02975	1.80569	0.0205124	0.0489196	63.2	54.2	31.6	145.6	58.2	100.4	92	97	45	135	30	55
SVEN_1836000	Hypothetical protein	1.0107	4.25235	0.00060287	0.00239555	238.9	306.8	279.6	387.9	653.6	624.5	351	550	391	359	350	343
SVEN_1847200	Hypothetical protein	1.12272	1.84701	0.0187452	0.0454112	81.6	48.4	18.4	93	131.6	98.9	118	87	27	86	71	54
SVEN_1867800	Hypothetical protein	1.56528	8.63986	9.77047e-11	1.36927e-09	4760.5	4395.8	3990.7	10916.4	13480.3	14513.3	6985	7888	5581	10106	7208	7963
SVEN_1868700	Hypothetical protein	1.46044	6.46609	0.00182083	0.00624513	473.9	480.6	2122.6	2514.7	2447.1	3505.4	697	865	2965	2328	1308	1924
SVEN_1870600	Hypothetical protein	1.92051	15.1331	1.50331e-08	1.55501e-07	493535	248205	237991	803374	1.4671e+06	1.43836e+06	724180	445392	332811	743741	784458	789149
SVEN_1871400	Hypothetical protein	2.21137	3.07528	2.48658e-08	2.50581e-07	51.4	40.8	105.5	289.5	253.5	372.5	76	75	146	268	135	205
SVEN_1872300	Hypothetical protein	1.14505	9.49973	0.00145075	0.00511723	9875.7	5625.6	13913.1	12451.4	22896.8	29703.7	14491	10097	19455	11527	12243	16298
SVEN_1885800	Hypothetical protein	2.3501	5.67716	1.31843e-18	3.543e-17	374.2	455.5	266.9	1843.9	1888.9	1862.8	549	816	374	1707	1010	1022
SVEN_1886200	Hypothetical protein	1.91626	8.75865	3.02693e-14	5.93247e-13	3787.7	3731.3	4320.1	11572.1	16218	16899.1	5558	6696	6041	10713	8672	9272
SVEN_1894300	Hypothetical protein	1.39544	15.2127	0.000243608	0.00110308	649549	254752	460317	612460	1.39036e+06	1.58707e+06	953104	457141	643714	566998	743422	870739
SVEN_1903000	Hypothetical protein	5.2573	5.26289	2.8094e-60	4.77598e-58	40.8	53.5	33.3	1335.2	1850.8	1725.8	60	95	47	1236	990	947
SVEN_1905600	Hypothetical protein	1.54831	6.47979	6.54337e-09	7.14653e-08	920.5	1182.6	865.7	2024.4	3221.8	3442	1351	2121	1211	1874	1723	1889
SVEN_1912700	Hypothetical protein	1.42362	5.7952	4.01471e-07	3.38309e-06	731.5	588.7	649.3	1148.4	1897.9	2240.3	1073	1057	908	1063	1015	1230
SVEN_1913900	Hypothetical protein	1.02168	1.74082	0.013562	0.0346131	49.8	67.9	25.8	110.1	90.2	91.5	73	120	37	102	48	50
SVEN_1915000	Hypothetical protein	1.2572	3.52934	0.00022313	0.00102219	143	176.6	126.3	216.2	419.8	432.6	210	316	177	200	225	238
SVEN_1923100	Hypothetical protein	1.30621	7.92762	3.07877e-08	3.06311e-07	3169.1	2941.1	3038.4	6382.9	7989.3	8254.4	4650	5278	4249	5909	4272	4529
SVEN_1931500	Hypothetical protein	12.2896	3.6715	4.2537e-68	8.99026e-66	0	0	0	628.6	489	570.5	0	0	0	582	261	313
SVEN_1931700	Hypothetical protein	2.47884	0.921815	9.04549e-08	8.39096e-07	9.9	7.1	22.2	56.3	81.7	81.5	15	14	30	52	44	45
SVEN_1931900	Hypothetical protein	11.2174	2.57073	2.21468e-43	1.84242e-41	0	0	0	210.8	284	309.1	0	0	0	195	152	170
SVEN_1933600	Hypothetical protein	1.79181	3.86373	4.22308e-09	4.77232e-08	172.8	143.8	111.1	414.9	486.4	582.3	253	258	156	384	260	320
SVEN_1942900	Hypothetical protein	6.96418	2.53541	9.02542e-36	5.78515e-34	7	0	0	229.1	274.6	273.2	9	0	0	212	147	150
SVEN_1943000	Hypothetical protein	8.88454	3.01001	3.72638e-51	4.48312e-49	2.3	0	0	302.5	412.5	362.7	3	0	0	280	221	199
SVEN_1943400	Hypothetical protein	9.04543	2.67724	3.21e-44	2.82047e-42	1.5	0	0	221.6	293.6	347	2	0	0	205	157	191
SVEN_1945900	Hypothetical protein	1.10103	2.55347	0.00483899	0.0144431	80.4	50.9	113	179.3	128.6	215.7	118	93	157	166	68	119
SVEN_1953600	Hypothetical protein	4.24021	1.477	2.58987e-16	5.99195e-15	4.6	11.5	2.5	161.9	91.1	106.4	7	19	4	150	48	58
SVEN_1956800	Hypothetical protein	1.39041	3.6603	2.83844e-05	0.000160496	194.8	91.4	171.1	396.4	361.6	440.6	285	166	239	367	193	242
SVEN_1960600	Hypothetical protein	9.92196	1.23955	5.79785e-29	2.57609e-27	0	0	0	131.7	87.1	107.7	0	0	0	122	46	59
SVEN_1975000	Hypothetical protein	4.80428	4.26848	4.09503e-44	3.55813e-42	25	26.5	36.1	639.6	850.8	965	37	48	50	592	455	530
SVEN_1985400	Hypothetical protein	1.50535	2.11934	4.33629e-05	0.000235976	57.5	48.4	42.7	171.6	115.1	135.2	84	87	60	159	61	74
SVEN_1991500	Hypothetical protein	2.63456	1.26986	0.00622065	0.0179073	0	45.5	2.1	52.1	123.7	108.7	1	75	4	48	67	60
SVEN_1996100	Hypothetical protein	2.18366	2.34782	7.04584e-07	5.72154e-06	69.4	20.7	31.8	184.7	185.2	184.2	100	39	45	171	99	101
SVEN_2005000	Hypothetical protein	1.5441	7.61066	2.27379e-08	2.30356e-07	2094.8	2507.6	1911.2	4252.8	6812.8	7934.5	3074	4499	2673	3937	3643	4354
SVEN_2026900	Hypothetical protein	1.07971	3.12141	0.000626282	0.00246975	140.7	123.2	101.2	295.9	243.5	232.1	206	221	142	274	130	127
SVEN_0359800	InaD-like protein	1.36338	4.71629	1.0838e-07	9.98266e-07	345.7	295.6	320.3	913.8	811.8	747.9	507	531	448	846	434	410
SVEN_1836500	Inhibitor of growth protein 3	1.01841	6.52405	1.14805e-05	7.14792e-05	1399.2	1236.9	1332.9	2199.3	2915.2	2928.6	2053	2220	1864	2036	1559	1607
SVEN_0064500	Innexin family-containing protein	1.58658	8.45613	3.28044e-10	4.33328e-09	4497	3278	3673.3	9624.5	11215.9	13545.1	6598	5883	5137	8910	5997	7432
SVEN_0421000	Innexin family-containing protein	1.02739	9.50137	0.00035489	0.00152737	10590	13294.1	7240.5	15787	26850.9	20807.8	15539	23854	10126	14615	14358	11416
SVEN_1125700	Insulin-like growth factor 1 receptor	1.02977	1.29374	0.00790733	0.0220133	41.2	39.9	23.9	62.7	69.4	83.1	60	71	34	58	37	46
SVEN_1125800	Insulin-like growth factor 1 receptor	1.39105	2.24954	0.000211739	0.00097572	63.5	67.3	41.7	118.9	189.4	146.1	93	120	59	110	102	80
SVEN_0175800	Integrase, catalytic core domain and Ribonuclease H-like domain and Reverse transcriptase, RNA-dependent DNA polymerase domain-containing protein	1.9466	7.29591	4.51229e-14	8.72637e-13	1807.3	1302.6	1115.8	5364.2	5122.9	5803.1	2651	2338	1561	4966	2739	3184
SVEN_0762900	Integrase, catalytic core domain and Ribonuclease H-like domain-containing protein	1.00339	1.88754	0.0139923	0.0355259	50.3	33.7	76.5	128.4	85.3	107.6	74	62	106	119	45	59
SVEN_0892300	Integrase, catalytic core domain and Ribonuclease H-like domain-containing protein	1.99765	1.08258	0.000441798	0.00183769	8.2	41.4	7.2	78.8	59.1	88.5	13	70	11	73	31	49
SVEN_1305300	Integrase, catalytic core domain and Ribonuclease H-like domain-containing protein	2.27892	1.90422	0.00413014	0.0126015	30.1	0	57.3	125.4	100.6	189.4	44	0	78	116	53	105
SVEN_1317600	Integrase, catalytic core domain and Ribonuclease H-like domain-containing protein	5.26911	1.25251	3.52233e-21	1.06762e-19	4.3	0	4.5	139.2	94.2	84.9	6	0	6	129	50	46
SVEN_0284500	Integrator 6	1.06608	6.99616	1.37694e-05	8.47049e-05	1893.3	2100.9	1390.4	4034.4	3583.7	3656.5	2778	3769	1945	3735	1916	2006
SVEN_1571300	Integrin beta-PS	1.67999	3.61682	5.78985e-08	5.52828e-07	128.1	142.4	112	385.7	516.5	325.6	188	255	157	357	277	178
SVEN_0600500	Interleukin-1 receptor-associated kinase 4	1.20913	5.30098	3.88942e-05	0.000214343	676.7	318.8	559.3	1106.2	1180.3	1308.2	992	574	782	1024	631	718
SVEN_1824900	Inversin	1.05167	8.9972	2.14587e-05	0.000125604	8779	7044.4	5874.8	13474.2	15062.8	16443.7	12881	12641	8216	12474	8054	9022
SVEN_1913600	Inversin	1.06474	1.43136	0.0068927	0.0195222	46.7	27.2	40.1	64.9	80.4	94	68	50	56	60	43	52
SVEN_1774000	IP17340p	1.49194	3.66489	1.8891e-06	1.38429e-05	104.4	139.2	192.2	426.7	378.3	420.9	154	250	268	395	202	231
SVEN_1604400	Iron/zinc purple acid phosphatase-like protein	1.03817	1.01759	0.00838042	0.0231245	38	21.8	26.3	63.7	54.7	58.4	55	40	37	59	29	32
SVEN_1654100	Iron/zinc purple acid phosphatase-like protein	4.33795	2.29613	3.86024e-10	5.05647e-09	7.9	23	0.1	291.4	114.6	220.3	12	38	1	270	60	121
SVEN_1890400	Isocitrate dehydrogenase [NAD] subunit gamma, mitochondrial	1.58942	6.30623	1.20128e-07	1.09872e-06	991.9	1058.4	527	1933.7	2734	3092	1455	1898	738	1790	1462	1697
SVEN_1579800	Kelch-like protein diablo	1.08366	6.21497	6.57854e-05	0.000344339	1319.3	1122	666.5	2153.9	2279.6	2154.6	1935	2013	933	1994	1219	1182
SVEN_0383800	Kinesin-like protein KIF2A	1.35008	9.6262	3.56531e-07	3.05041e-06	11466.1	9977.5	7609.6	18651.6	27938.4	27478	16824	17904	10642	17267	14939	15076
SVEN_0582500	Kynurenine/alpha-aminoadipate aminotransferase, mitochondrial	1.23057	3.02807	0.000142353	0.000687583	125	81.8	112.3	233.4	241.5	274.7	183	148	157	216	129	151
SVEN_0872800	Lactation elevated protein 1	1.06689	5.98012	4.91864e-06	3.37697e-05	847	808.9	1006.4	1863.3	1974.6	1739.3	1243	1452	1407	1725	1056	954
SVEN_1984600	Lamin Tail Domain domain and Intermediate filament protein family and Intermediate filament, ifa/ifb family-containing protein	1.84214	8.88905	9.60035e-10	1.19928e-08	5588.2	5287.9	2616.5	14082.4	16089.5	18207.8	8199	9488	3660	13037	8603	9990
SVEN_1856500	Lariat debranching enzyme	1.18488	8.52663	1.77624e-06	1.30547e-05	4891.1	4423.9	5385.6	8785.2	11572.7	13065.8	7177	7939	7531	8133	6188	7169
SVEN_1341600	Las1-like family-containing protein	1.86141	4.79739	5.30777e-11	7.64397e-10	296	292.9	196.2	776.8	1046.8	1033	434	525	275	719	560	567
SVEN_0351200	LD15927p	1.04823	7.3768	1.64384e-05	9.93417e-05	2601.5	2260.7	2206.6	3845.6	5296	5480.1	3817	4057	3086	3560	2832	3007
SVEN_0325500	LD19812p	1.12869	4.42632	4.06892e-05	0.000222822	293.7	348.8	238.5	553.1	667.5	708.5	431	625	334	512	357	389
SVEN_1738200	Lethal (2) 09851	1.21945	7.92073	0.00127724	0.00458377	3571.4	4651.4	1277.6	5574.9	8389	8159.6	5240	8344	1788	5161	4486	4477
SVEN_0970700	Leucine-rich repeat and Leucine-rich repeat, typical subtype and Leucine rich repeat 4-containing protein	1.09769	3.0026	0.00549345	0.0160834	124.9	106.3	101.4	351.9	122.2	237	183	191	142	326	64	130
SVEN_1740100	Leucine-rich repeat and Leucine-rich repeat, typical subtype and Leucine rich repeat 4-containing protein	3.01673	3.94452	2.97264e-12	4.83286e-11	101.6	41.8	78.7	943.7	346.5	507.6	148	77	110	874	184	278
SVEN_0642900	Leucine-rich repeat and Leucine-rich repeat, typical subtype and Leucine rich repeat 5-containing protein	1.47364	12.2599	5.06586e-06	3.45982e-05	61170.2	75904.1	32351.6	112278	181221	177036	89757	136204	45242	103944	96899	97130
SVEN_0617300	Leucine-rich repeat and Leucine-rich repeat, typical subtype-containing protein	2.31614	2.73019	2.20573e-09	2.58992e-08	37.1	64.9	44.2	331.4	214	183.6	55	115	62	307	114	100
SVEN_1829700	Loss of heterozygosity 12 chromosomal region 1 protein	1.11669	5.16045	2.57597e-05	0.000147901	547.5	426.4	499.9	812.4	1131.2	1254.9	803	766	699	752	605	689
SVEN_0566500	Low-density lipoprotein (LDL) receptor class A repeat-containing protein	3.16011	14.4099	2.04128e-17	5.11629e-16	127244	102632	55889.7	491639	1.01546e+06	1.04735e+06	186708	184167	78158	455146	542966	574624
SVEN_1729900	Low-density lipoprotein (LDL) receptor class A repeat-containing protein	1.12315	11.0079	0.000440809	0.00183455	36450.4	24684.1	23406.9	34176	72884.9	77092.1	53484	44295	32733	31639	38972	42297
SVEN_1620100	LP14331p	1.72023	1.2403	0.0133702	0.0342917	46.4	26.9	0.6	63.8	87.5	90.6	66	48	2	59	47	50
SVEN_0033400	LRAT-like domain-containing protein	5.93282	1.29101	1.13689e-27	4.71694e-26	2.9	1.6	0.6	108	98	128.7	4	3	1	100	52	71
SVEN_0034100	LRAT-like domain-containing protein	7.73975	3.44735	1.56713e-60	2.72332e-58	4.4	2.2	0	483.9	462.2	497.5	6	4	0	448	247	273
SVEN_0212500	LRAT-like domain-containing protein	2.11323	1.71027	7.73715e-08	7.22874e-07	30.1	19.4	32.4	104.8	142.9	108	44	36	45	97	77	59
SVEN_1252100	LRAT-like domain-containing protein	9.97368	7.53634	4.14331e-73	1.08002e-70	7.4	8.4	7.8	3461.2	9361.4	11412.9	11	15	11	3204	5006	6263
SVEN_1252300	LRAT-like domain-containing protein	9.39231	3.02989	1.30882e-40	9.93688e-39	1.5	0	0	202.2	385	509.9	2	0	0	187	206	281
SVEN_0593300	LSM8 homolog, U6 small nuclear RNA associated (S. cerevisiae)	1.51636	3.16417	6.04099e-06	4.0342e-05	78.6	128.9	97.2	223.7	324.8	325.7	116	230	136	207	174	179
SVEN_1786700	LysM domain-containing protein	1.1681	5.69287	8.64924e-06	5.53494e-05	663	848.8	567.4	1232.6	1645.5	1798.1	973	1522	794	1141	880	987
SVEN_0310400	Lysosomal Pro-X carboxypeptidase	1.59248	9.44124	1.52526e-11	2.28936e-10	7305.7	8310.4	6973.4	22220.4	20586.1	25318.1	10720	14912	9752	20571	11007	13891
SVEN_0311000	Lysosomal Pro-X carboxypeptidase	1.46245	4.16953	1.68757e-07	1.5134e-06	214.7	237.8	174.2	527.2	552	650	315	426	244	488	295	357
SVEN_0554400	Lysosomal protective protein	1.97148	11.3385	1.01034e-09	1.25411e-08	26508.9	22032.8	20111.1	47596.2	105780	115864	38897	39537	28124	44063	56561	63569
SVEN_0693500	M-phase inducer phosphatase family and Rhodanese-like domain-containing protein	1.05851	2.94273	0.00132738	0.00473114	134.7	103.5	87.6	234.4	197.2	247.4	197	186	123	217	105	136
SVEN_0165200	MADF domain-containing protein	1.7658	9.00242	9.27646e-12	1.42519e-10	5133.8	5871.9	4202.3	13506.7	19582.2	18632.8	7533	10536	5877	12504	10471	10223
SVEN_0447500	MADF domain-containing protein	1.69127	7.81319	1.16316e-11	1.76278e-10	1999.2	2562.7	2378.4	6030.8	8389.1	7997.5	2934	4598	3326	5583	4486	4388
SVEN_1047900	MAGUK p55 subfamily member 5	2.4488	5.87232	7.66346e-24	2.69947e-22	351.4	406.3	427.8	2239.2	2231	2003.6	516	729	598	2073	1193	1099
SVEN_0354500	Major facilitator superfamily and Major facilitator superfamily domain, general substrate transporter and Major facilitator superfamily domain-containing protein	2.31651	2.85327	5.73756e-09	6.32831e-08	51	27.9	81	285.1	276.6	234	75	52	112	264	148	128
SVEN_0689000	Major facilitator superfamily and Major facilitator superfamily domain, general substrate transporter-containing protein	1.33448	3.4509	2.59535e-05	0.000148795	142.5	171.3	92.4	353.2	342.3	330.2	209	306	130	327	183	181
SVEN_0007400	Major facilitator superfamily domain, general substrate transporter-containing protein	1.38278	6.93253	9.2952e-07	7.27613e-06	1945.7	1425.9	1047.8	3762.3	4691	3072.4	2854	2559	1466	3483	2509	1685
SVEN_0134400	Malate/L-lactate dehydrogenase family-containing protein	1.43453	2.04524	0.000400496	0.00168835	44.1	64.9	36.8	177	91.4	126.1	65	115	52	164	48	69
SVEN_0869000	Malonyl-CoA decarboxylase, mitochondrial	1.30621	7.01976	1.76799e-06	1.30063e-05	1690.2	2075.6	1110.6	3403.7	4157.4	4501.4	2480	3723	1554	3151	2223	2470
SVEN_0099600	MAM domain and Concanavalin A-like lectin/glucanases superfamily domain-containing protein	1.54872	4.02393	4.03798e-07	3.39903e-06	216.4	204.9	121	564.9	486.8	535.9	317	367	170	523	260	294
SVEN_1956000	MAP kinase-activated protein kinase 2	1.13018	4.45063	0.00018746	0.000875195	230.5	429.9	234.9	661.1	662.1	638.1	339	769	329	612	354	350
SVEN_0370500	Maternal embryonic leucine zipper kinase	1.89452	5.76272	1.32974e-12	2.24107e-11	552.2	598.5	352.7	1900	1696.9	1995.5	810	1073	494	1759	907	1095
SVEN_0582900	Maternal protein pumilio	1.47331	8.95632	3.78857e-08	3.73131e-07	6538	6419.6	4205.7	12532.4	17829.9	17296.7	9593	11519	5882	11602	9534	9490
SVEN_0753300	MD-2-related lipid-recognition domain-containing protein	4.4792	1.46211	9.67994e-21	2.86732e-19	7	6.3	2.6	112.4	146.7	104.6	10	11	4	104	79	57
SVEN_1585400	Mediator complex, subunit Med14 family-containing protein	1.33252	10.0692	1.4993e-08	1.55292e-07	15322.7	12293.2	12225.1	35222.5	32199.8	32914	22483	22060	17096	32608	17217	18058
SVEN_0777000	Mediator complex, subunit Med4 family-containing protein	1.18333	3.18674	0.000177547	0.000837909	126.8	112.3	125.2	206.4	326.3	296.8	186	202	175	191	175	163
SVEN_0186100	Mediator of RNA polymerase II transcription subunit 10	1.14608	7.08651	4.51844e-06	3.12692e-05	1710.4	2219.1	1590.1	3337.9	4471.2	4410.5	2510	3981	2224	3090	2391	2420
SVEN_0564200	Melanopsin	1.81218	1.38546	6.15884e-06	4.1024e-05	26.6	22.6	27.2	115.4	86.3	66.9	39	41	38	107	46	36
SVEN_0450100	Membrane-associated phosphatidylinositol transfer protein 2	1.27468	3.43997	6.96878e-05	0.000361858	110.7	173.5	130.7	407.1	259.4	337.2	163	310	183	377	138	185
SVEN_0300500	Metabotropic glutamate receptor 6	1.80216	1.99885	0.000901501	0.00337955	19	19.5	79.7	130.7	97	184.1	29	37	109	121	51	102
SVEN_0395900	Metallopeptidase, catalytic domain-containing protein	8.21139	1.05884	2.67285e-29	1.21522e-27	0	0	0.8	94	102.6	95	0	0	1	87	55	52
SVEN_1978100	Metallopeptidase, catalytic domain-containing protein	1.10332	5.78982	9.20433e-06	5.84236e-05	660.7	931.3	701.3	1794.1	1424.1	1709.5	970	1670	981	1661	761	938
SVEN_1762700	Methionine synthase reductase	1.31002	6.66298	5.0507e-08	4.8701e-07	1395.2	1428.1	977.8	2966.2	3151.4	3309.7	2047	2562	1368	2746	1685	1816
SVEN_1641800	Methylmalonyl-CoA mutase, mitochondrial	1.93612	6.58231	3.16203e-16	7.23015e-15	848.4	981.7	762	2906.8	3622.1	3395.6	1245	1761	1066	2691	1937	1863
SVEN_0605900	MFS-type transporter SLC18B1	1.74983	3.45977	7.03774e-06	4.62869e-05	97.2	56.1	177.8	418	342.8	352.1	143	103	247	387	183	193
SVEN_1570700	MFS-type transporter SLC18B1	2.54812	1.50165	7.79458e-06	5.0668e-05	20.6	2.7	32.4	119.9	83.5	121.6	30	7	44	111	44	67
SVEN_1105800	Microtubule associated protein, tubulin-binding repeat-containing protein	1.31303	4.32032	1.68487e-05	0.000101429	296.8	167.9	284.9	745.2	526.5	589.1	435	303	398	690	281	323
SVEN_1945600	Mini-chromosome maintenance, DNA-dependent ATPase family and P-loop containing nucleoside triphosphate hydrolase domain-containing protein	5.09301	3.12133	6.30072e-20	1.7852e-18	14.7	0.7	17.8	529.1	309.6	282.1	21	3	24	490	165	154
SVEN_0286300	Mitochondrial brown fat uncoupling protein family and Mitochondrial substrate/solute carrier repeat and Mitochondrial carrier domain-containing protein	3.99826	1.85227	2.55084e-17	6.31251e-16	9.5	4.3	14.8	191.1	140.8	126.7	14	9	20	177	75	69
SVEN_1938600	Mitochondrial import inner membrane translocase subunit Tim10	3.28645	1.26337	5.2955e-14	1.01002e-12	14.8	9.3	6.1	95.1	113.4	89.8	21	17	9	88	61	49
SVEN_1792700	Mitochondrial ribosome-associated GTPase 2	2.33666	5.93419	1.62681e-15	3.53379e-14	392.3	298.9	630.1	2095.6	2266.7	2311	576	538	880	1940	1212	1268
SVEN_0016800	Mitochondrial substrate/solute carrier repeat and Mitochondrial carrier domain-containing protein	1.34794	4.15477	5.30967e-07	4.40781e-06	221.5	200.9	234.7	588.7	524.1	559.6	325	361	328	545	280	307
SVEN_0569100	Mitochondrial substrate/solute carrier repeat and Mitochondrial carrier domain-containing protein	2.30529	2.6345	3.01048e-10	3.99016e-09	53.4	51.5	33.2	233.3	184.4	267.1	78	92	47	216	98	147
SVEN_0322100	Mitotic checkpoint protein BUB3	1.22695	8.65654	2.14451e-05	0.000125604	5081.9	3874.5	6806.2	8569.2	14130.5	14197.8	7457	6954	9517	7933	7556	7790
SVEN_0810000	MMS19 nucleotide excision repair protein homolog	1.346	9.56964	6.84221e-08	6.4543e-07	9857.4	10993.3	7141.9	21807.8	24897.9	24456.5	14464	19726	9988	20189	13313	13418
SVEN_0528000	Molting defective	1.21778	6.41791	4.58174e-08	4.43431e-07	1108.8	1132.9	1114.1	2828.9	2547.4	2428.2	1627	2033	1558	2619	1362	1332
SVEN_0316400	Multiple C2 domain and transmembrane region protein	3.37089	2.87231	1.92351e-14	3.87677e-13	46.7	13.4	25.6	347.7	222.1	316.8	67	26	36	322	118	174
SVEN_0185200	Mutagen-sensitive 301	1.51673	6.27519	1.04861e-10	1.4617e-09	741.8	1005.2	871.7	2577.3	2418.5	2499	1089	1803	1219	2386	1293	1371
SVEN_1956700	Mutagen-sensitive 301	2.33248	5.25799	5.01016e-12	7.97953e-11	383.9	299.5	145.8	1659.1	1201.6	1316.3	562	537	205	1536	642	722
SVEN_0881600	N-acetyllactosaminide beta-1,3-N-acetylglucosaminyltransferase	5.09773	1.48731	6.3454e-22	2.03365e-20	4.9	0.1	6	137.1	98.4	138	7	1	8	127	52	76
SVEN_0881800	N-acetyllactosaminide beta-1,3-N-acetylglucosaminyltransferase	3.92929	1.43973	8.47394e-18	2.15851e-16	7.5	7.8	7.1	136	83.8	127.2	11	14	10	126	44	70
SVEN_0488700	Na+ channel, amiloride-sensitive family-containing protein	3.46943	2.61513	2.44476e-10	3.28488e-09	40.8	3.7	23.6	218.3	245.2	289	58	9	33	202	131	159
SVEN_1832400	NAD kinase 2, mitochondrial	1.11987	5.34395	3.25785e-06	2.29724e-05	548.6	593.1	529	1114.8	1204.5	1313.7	805	1064	740	1032	644	721
SVEN_0679500	NAD-dependent malic enzyme, mitochondrial	2.82658	9.16279	1.06205e-25	4.0712e-24	3572.8	2464.7	3204.4	17385.6	24325.2	23852.9	5242	4424	4481	16095	13007	13087
SVEN_1000500	NADH dehydrogenase [ubiquinone] 1 alpha subcomplex subunit 12 family-containing protein	1.59709	2.83896	5.52204e-07	4.56956e-06	77.7	81.5	74.3	256	213.8	237	114	146	104	237	114	130
SVEN_0663600	NADH dehydrogenase [ubiquinone] 1 alpha subcomplex subunit 9, mitochondrial	4.35786	5.76064	1.64231e-31	8.50522e-30	156.2	53.9	120.3	1814.8	2723.7	2232.9	228	99	168	1680	1457	1225
SVEN_0002700	NADH-ubiquinone oxidoreductase 75 kDa subunit, mitochondrial	1.04246	6.32678	3.9956e-05	0.000219114	1147.6	1438	837.6	2152.8	2515.1	2385.9	1684	2579	1172	1993	1345	1309
SVEN_1657200	NADH:ubiquinone/plastoquinone oxidoreductase domain and Cytochrome b/b6, N-terminal domain and Di-haem cytochrome, transmembrane domain and Cytochrome b/b6-like domain-containing protein	1.61091	8.39462	7.32939e-05	0.000378322	3778.4	5268.3	1786.8	5838.6	16692.1	10560.9	5544	9451	2500	5405	8927	5794
SVEN_1645900	Negative elongation factor B	1.59996	7.01234	4.49664e-07	3.7568e-06	1060.6	915.1	2205.1	4424.4	4307.1	3941.1	1557	1644	3082	4096	2303	2162
SVEN_0559000	Nematode fatty acid retinoid binding family-containing protein	8.1548	3.17046	1.09359e-57	1.71037e-55	1.3	1	1.4	349	415	435.2	2	2	2	323	222	239
SVEN_1712500	Nematode fatty acid retinoid binding family-containing protein	1.48393	1.16933	0.00447007	0.0135017	20.8	7.7	50	71.3	78.3	69.5	31	16	68	66	42	38
SVEN_1771100	Nephrocystin-4	1.27859	1.25267	0.00415105	0.0126505	50.9	21.7	18.8	69.2	64.3	88.4	73	40	27	64	34	49
SVEN_0038100	Neuropeptide F receptor	1.55166	2.04704	3.33885e-05	0.000186499	40	50.3	47.9	142.6	100.5	163	59	90	67	132	53	90
SVEN_0422500	Nicotinate phosphoribosyltransferase	2.00972	3.71892	2.30056e-07	2.0146e-06	154.7	51	138.4	518.4	497.1	369.3	226	94	193	480	266	202
SVEN_0035100	Nicotinic acetylcholine receptor beta 3 (Dbeta3) subunit	1.06214	3.25085	0.00187163	0.00639132	128.7	190.1	83.7	278.7	276.9	286.1	189	339	118	258	148	157
SVEN_0148000	NimA-like kinase	1.33993	3.55689	1.53787e-05	9.32981e-05	123.7	120.4	192.2	375.9	329.8	398.8	182	217	268	348	176	219
SVEN_1004100	Nonaspanin (TM9SF) family-containing protein	1.29228	8.65792	1.26875e-06	9.58611e-06	5493.8	6320.2	3466.9	11866.9	13324.9	12235.8	8061	11340	4849	10986	7125	6713
SVEN_0478900	Nuclear cap-binding protein subunit 1	1.12623	10.0998	5.91357e-06	3.96945e-05	16820.5	14292.2	13872.7	25493.4	35068	37639.2	24681	25647	19400	23601	18751	20651
SVEN_0652700	Nuclear hormone receptor, ligand-binding, core domain and Zinc finger, nuclear hormone receptor-type domain and Nuclear hormone receptor, ligand-binding domain and Zinc finger, NHR/GATA-type domain-containing protein	2.45067	2.35346	0.000605896	0.00240391	14.8	4.7	85.4	254.7	169	148.8	23	11	116	236	90	81
SVEN_1024400	Nuclear hormone receptor, ligand-binding, core domain and Zinc finger, nuclear hormone receptor-type domain and Nuclear hormone receptor, ligand-binding domain and Zinc finger, NHR/GATA-type domain-containing protein	1.50288	3.75965	1.19339e-05	7.40069e-05	194.1	86.9	182	461.2	365.7	484.3	284	158	254	427	195	266
SVEN_0601500	Nuclear RNA export factor 2	1.79776	9.05558	9.56407e-11	1.34516e-09	6063.1	5385.6	4062	12862.9	19079.6	21989.3	8896	9664	5681	11908	10202	12065
SVEN_0090500	Nuclear transcription factor Y subunit beta	1.4951	6.26928	1.39301e-09	1.68889e-08	829.2	906.7	901	1887.2	2715	2835.3	1217	1627	1260	1747	1452	1556
SVEN_1884100	Nuclear transport factor 2, eukaryote domain-containing protein	1.22728	4.96498	0.000311903	0.00135882	371.2	300.7	549.9	550	1067.2	1245	545	541	768	509	571	684
SVEN_1603000	Nucleolar pre-ribosomal-associated protein 1	1.32819	6.22777	3.00229e-08	2.99463e-07	1049.8	877.5	859.4	1969.3	2684.8	2345.8	1540	1575	1202	1823	1436	1287
SVEN_0936700	Nucleolar protein 10	1.17592	6.76291	2.4103e-06	1.73719e-05	1594.2	1094.8	1660	3254.6	3672.4	2898.8	2339	1966	2321	3013	1964	1590
SVEN_1811600	OB-fold nucleic acid binding domain, AA-tRNA synthetase-type and Nucleic acid-binding, OB-fold domain-containing protein	2.30888	2.05502	4.642e-06	3.19828e-05	52.3	31.8	9.2	137.2	193.1	132	75	57	14	127	104	72
SVEN_1150200	Ovarian tumour, otubain domain-containing protein	1.53872	7.45159	5.15792e-09	5.7294e-08	1803.8	2237.9	1808.3	4037.9	6606.5	6356.8	2647	4015	2529	3738	3533	3488
SVEN_0755000	Oxidoreductase FAD/NAD(P)-binding domain and Flavoprotein pyridine nucleotide cytochrome reductase domain and NADH:cytochrome b5 reductase (CBR) family and Oxidoreductase, FAD-binding domain and Ferredoxin reductase-type FAD-binding domain and Riboflavin synthase-like beta-barrel domain-containing protein	1.11521	6.82088	3.14376e-06	2.23087e-05	1552.4	1748.5	1358.4	2967.3	3275	3854.2	2278	3137	1900	2747	1751	2115
SVEN_0000195350	P-loop containing nucleoside triphosphate hydrolase domain-containing protein	1.31583	1.48981	0.000666896	0.00261018	32.6	47.6	25.3	80	88	96.2	48	84	36	74	47	53
SVEN_0353600	P-loop containing nucleoside triphosphate hydrolase domain-containing protein	1.87695	5.30631	1.04448e-11	1.59217e-10	466	258.8	382.6	1420.4	1331.8	1314.4	683	466	535	1315	712	721
SVEN_0177000	Palmitoyl-protein thioesterase 1	3.61144	7.62434	2.40102e-26	9.29505e-25	594.1	817.7	536.7	4485.1	9566.8	9773.7	872	1466	751	4152	5116	5363
SVEN_0871700	PAS domain and Myc-type, basic helix-loop-helix (bHLH) domain-containing protein	1.01574	5.31913	8.63733e-05	0.00043703	544.4	475.4	704.8	1003.6	1258.2	1226.4	799	854	985	929	673	673
SVEN_1745600	Patched family-containing protein	1.59517	3.30752	0.00526226	0.0155052	117.4	188.9	16.8	398.5	327.3	249.2	172	335	25	369	175	136
SVEN_0232200	Peptidase C48, SUMO/Sentrin/Ubl1 family-containing protein	1.43362	9.80612	3.81029e-08	3.74722e-07	12445.4	10955	8160.2	22700.1	31531.2	31025.1	18261	19658	11412	21015	16860	17022
SVEN_0209000	Peptidase M13, C-terminal domain and Metallopeptidase, catalytic domain-containing protein	2.72187	6.31934	3.04423e-12	4.93898e-11	239.6	775.7	357.8	3916.6	2262.6	2882	353	1388	501	3626	1209	1581
SVEN_1835000	Peptidase S1 domain and Peptidase S1A, chymotrypsin-type family and Trypsin-like cysteine/serine peptidase domain-containing protein	1.98191	8.50526	2.1677e-14	4.34652e-13	3150.6	3090.5	3338.8	9262.7	15061.6	13522.1	4623	5546	4669	8575	8054	7419
SVEN_0778900	Peptidase S28 family-containing protein	8.76893	8.06952	7.89039e-78	2.37319e-75	16.5	14.1	49.9	10562	10128.1	14310.3	25	27	68	9778	5415	7852
SVEN_0758200	Peptidyl-glycine alpha-amidating monooxygenase	1.41868	4.58648	1.45096e-07	1.3072e-06	318.5	228.4	308.3	852.2	698.2	734.8	467	411	431	789	373	403
SVEN_0502200	Peptidyl-prolyl cis-trans isomerase B	1.24541	4.52726	1.17752e-05	7.30812e-05	271.7	353.3	268.7	529.4	836.8	756.1	399	633	376	490	448	415
SVEN_0868500	Peptidyl-prolyl cis-trans isomerase NIMA-interacting 1	1.21739	4.21909	6.63592e-06	4.39398e-05	213.7	275.6	242.4	530.4	624.1	548.9	314	494	339	491	334	301
SVEN_0283800	Peroxiredoxin-6	1.0846	1.52763	0.00543164	0.0159263	45.2	25.9	49.7	81	93.1	82.3	66	48	69	75	50	45
SVEN_0751200	Peroxisomal membrane protein 4	1.44947	2.4274	2.69518e-05	0.000153617	54.9	64.1	70.2	182.5	186.6	148.4	81	115	98	169	100	81
SVEN_0053100	Phosphate carrier protein, mitochondrial	1.05684	8.94796	2.50204e-05	0.000144292	7276.5	7390.2	6252.6	10943.4	16616	15964.3	10677	13261	8744	10131	8885	8759
SVEN_0299400	Phosphate transporter family-containing protein	1.11697	1.28284	0.0141709	0.0358843	29.1	49.6	20.9	88.5	41.3	86.6	43	87	30	82	21	48
SVEN_0004500	Phosphate-regulating neutral endopeptidase	9.23602	10.1138	3.62591e-50	4.23203e-48	143.4	67.6	28.4	27093.3	51774.6	65501.1	208	122	41	25082	27684	35938
SVEN_0005100	Phosphate-regulating neutral endopeptidase	1.47993	6.17872	0.000132977	0.000645402	640.8	1476	379.5	2300.8	2097.2	2565.8	941	2644	532	2130	1121	1408
SVEN_0005200	Phosphate-regulating neutral endopeptidase	4.27104	6.24547	2.44953e-57	3.75594e-55	142.8	155.9	189.8	2920.9	3087.9	3428	210	280	265	2704	1651	1881
SVEN_0005300	Phosphate-regulating neutral endopeptidase	7.9475	4.31738	6.94204e-76	1.87196e-73	7.4	3.3	0	908.4	853	856.8	10	6	0	841	456	470
SVEN_0023800	Phosphate-regulating neutral endopeptidase	2.94639	5.76511	1.29862e-10	1.79105e-09	211.5	100.4	505.2	2404.4	1559.4	2332.4	311	183	704	2226	833	1280
SVEN_0023900	Phosphate-regulating neutral endopeptidase	1.88652	1.4587	2.44842e-06	1.76142e-05	24.4	24.4	28.7	104.7	67	115.7	36	44	40	97	35	64
SVEN_0209100	Phosphate-regulating neutral endopeptidase	1.64336	1.91992	0.00195941	0.00665043	43.7	9.7	68.3	112.4	148.7	118.8	64	20	94	104	80	65
SVEN_1591800	Phosphatidic acid phosphatase type 2/haloperoxidase domain-containing protein	4.59307	4.95252	3.49192e-42	2.78641e-40	46.1	77.5	37.4	1135.3	1348.3	1423	68	137	53	1051	721	781
SVEN_1684100	Phospholipase DDHD1	1.28697	2.35342	0.0122089	0.0318564	61.9	106	25.6	248.1	91.9	132.1	91	187	37	230	48	72
SVEN_1598300	Poly(A) RNA polymerase GLD2	1.22834	8.09881	8.33256e-06	5.36743e-05	3481.1	3185	4035.5	5413	9653.2	10010.8	5108	5716	5643	5011	5162	5493
SVEN_1943200	Poly(ADP-ribose) polymerase, catalytic domain-containing protein	10.8211	2.15868	4.56331e-36	2.94918e-34	0	0	0	149.2	213	248.5	0	0	0	138	114	137
SVEN_0827400	Polybromo	1.28095	7.90444	1.9898e-08	2.02607e-07	2974.7	2967.9	3172.9	7320.4	7095.9	7735.2	4365	5326	4437	6777	3794	4244
SVEN_0495100	Polycomb protein EED	1.84223	6.63039	2.36062e-15	5.02999e-14	945.2	809.8	1066.5	3454.4	3211.5	3450.3	1387	1454	1491	3198	1717	1893
SVEN_0034800	Polyribonucleotide nucleotidyltransferase 1, mitochondrial	1.2099	8.74244	5.58007e-07	4.60783e-06	6451.5	5176.8	5239.3	11027.6	14035.5	13957.7	9466	9290	7327	10209	7505	7658
SVEN_0752600	Pop2	1.67619	5.6938	4.58012e-09	5.15346e-08	611.6	645.9	354	1381.7	1812	1960.4	897	1158	496	1279	969	1076
SVEN_0551700	Potassium channel family and Potassium channel tetramerisation-type BTB domain and Potassium channel, voltage dependent, Kv family and Potassium channel, voltage dependent, Kv9 family and Ion transport domain and BTB/POZ fold domain and Voltage-dependent channel, four helix bundle domain-containing protein	2.41505	3.45551	2.20379e-15	4.70864e-14	79.8	71.7	76.5	456.9	391.2	368.7	117	129	107	423	209	202
SVEN_0326800	POU-specific domain and Homeobox domain and Homeodomain-like and Lambda repressor-like, DNA-binding domain and POU domain-containing protein	1.30225	4.2361	0.000132232	0.00064267	353.4	137	220.8	520.7	576.2	657.3	517	248	309	482	308	361
SVEN_0082500	Probable ATP-dependent RNA helicase DDX47	1.39903	7.49777	1.96921e-09	2.33312e-08	2345.9	2101.4	2037.9	5162.2	6289	5654	3442	3771	2850	4779	3363	3102
SVEN_1881100	Probable ATP-dependent RNA helicase DDX49	1.84878	8.17948	2.3287e-12	3.82573e-11	2822.8	3174.7	2224.3	7508.5	11471	10640.4	4142	5696	3111	6951	6134	5838
SVEN_0591500	Probable dimethyladenosine transferase	1.06143	6.48777	6.03442e-06	4.03326e-05	1170	1190.7	1433.3	2223.1	2741.6	2955.7	1717	2137	2004	2058	1466	1622
SVEN_0863500	Probable phenylalanine--tRNA ligase beta subunit	1.81878	9.53467	5.87175e-13	1.02038e-11	7640.5	7975.5	5759	20859.4	26908.3	27644	11211	14311	8054	19311	14388	15167
SVEN_0401700	Probable ribosome biogenesis protein RLP24	1.74134	5.67931	3.62849e-11	5.3037e-10	488.5	596.7	456	1305	1838.1	2014.9	717	1070	638	1208	983	1106
SVEN_1031900	Probable RNA-binding protein EIF1AD	1.50475	2.48458	3.27826e-05	0.000183376	59.1	72.8	59.9	140.5	163.3	242.5	87	130	84	130	87	134
SVEN_0370700	Prolyl endopeptidase	11.3032	9.41215	1.25029e-152	4.88862e-149	19.9	4.2	11.4	25695.4	30667.6	32526.9	28	9	16	23788	16398	17846
SVEN_0370900	Prolyl endopeptidase	7.06886	2.63682	9.25169e-39	6.57711e-37	6.2	0.2	0	284.1	249.4	296.8	8	1	0	263	133	163
SVEN_1576100	Prolyl endopeptidase	7.95155	6.98953	9.61438e-90	5.37032e-87	18.1	37.7	10.1	5746.5	5171.6	5624.7	27	65	15	5320	2765	3086
SVEN_0341600	Prostaglandin E synthase 2	1.9901	7.73147	2.17116e-13	3.88523e-12	1811.4	2338	1429	5859	7923.7	8383.6	2658	4194	1999	5424	4237	4600
SVEN_0510100	Proteasome subunit alpha type-2	1.53101	8.79891	4.10652e-07	3.45301e-06	5068.4	3787	6086.6	8891.2	16438.4	17853.5	7437	6797	8511	8231	8790	9796
SVEN_0544100	Proteasome subunit beta type-3	1.40741	6.96973	5.65811e-06	3.81106e-05	1478.8	1826.9	1173.8	2271.8	4607.3	5007.2	2170	3277	1642	2103	2464	2748
SVEN_1006500	Proteasome/cyclosome repeat and Armadillo-like helical domain and Armadillo-type fold domain-containing protein	1.07382	8.65236	1.69924e-05	0.000102137	6821.7	4946.5	5140.6	9818.9	13234.9	12541.5	10009	8877	7189	9090	7077	6881
SVEN_1911300	Protein AATF	1.07788	5.10961	1.4023e-05	8.59402e-05	483.2	540.9	424.5	937.6	1127.2	995.4	709	970	594	868	603	546
SVEN_0567800	Protein arginine N-methyltransferase 8	1.38474	8.05878	1.8056e-07	1.61369e-06	3258.3	3580.8	2796.5	5841.8	9733.5	9590.1	4781	6425	3911	5408	5205	5262
SVEN_0436900	Protein argonaute-2	1.90707	1.2482	1.79333e-05	0.000107545	13.8	25.4	26.7	116.5	54.1	77	21	45	37	108	28	42
SVEN_0524300	Protein argonaute-2	3.10253	3.79379	2.32052e-18	6.17227e-17	64.1	90.3	35.8	572.5	551.7	514.4	94	160	51	530	295	282
SVEN_1798100	Protein C3orf33	1.1928	6.57319	7.34038e-07	5.93607e-06	1185	1228.1	1368.8	2243.7	3070.6	3334.6	1739	2204	1914	2077	1642	1830
SVEN_0052600	Protein capicua homolog	1.47551	2.1656	0.000132726	0.00064467	51.1	43	61.8	164.1	97.1	172.2	75	78	86	152	51	95
SVEN_0967800	Protein crooked neck	1.11491	9.30983	2.15547e-06	1.56072e-05	8458.8	7579.6	10119.6	17964.5	20069	18620.6	12412	13602	14151	16631	10731	10216
SVEN_1844200	Protein ERGIC-53	1.02142	8.81673	1.82456e-05	0.000109167	6756.5	6945.5	5716.2	11196.1	14101	14123.5	9914	12463	7994	10365	7540	7749
SVEN_1054000	Protein Hikeshi	1.95586	6.72867	2.2556e-16	5.23407e-15	958.9	959.6	919.5	3008.4	4158.6	3847.5	1407	1722	1286	2785	2224	2111
SVEN_0711000	Protein kinase domain and AGC-kinase, C-terminal domain and Protein kinase C-like, phorbol ester/diacylglycerol binding domain and Serine/threonine- /dual specificity protein kinase, catalytic domain and Protein kinase-like domain and Protein kinase C, delta/epsilon/eta/theta types family and Protein kinase, C-terminal domain and Diacylglycerol/phorbol-ester binding domain-containing protein	1.13003	2.99841	0.000504376	0.00205857	101.4	104	122.5	189.1	246.8	283.4	149	187	171	175	132	156
SVEN_0039600	Protein kinase domain and Protein kinase-like domain-containing protein	1.39051	7.83638	5.17897e-09	5.74461e-08	2666.6	3001.2	2567.8	8321.6	6482.8	6786.2	3913	5385	3591	7704	3466	3723
SVEN_1216600	Protein kinase domain and Serine-threonine/tyrosine-protein kinase catalytic domain and Serine/threonine- /dual specificity protein kinase, catalytic domain and Protein kinase-like domain-containing protein	1.98334	7.8983	7.00652e-12	1.09363e-10	2377.4	2519.5	1388.8	6427.2	9385.9	9045.5	3488	4520	1943	5950	5019	4963
SVEN_1586600	Protein kinase domain and Serine/threonine- /dual specificity protein kinase, catalytic domain and Protein kinase-like domain-containing protein	2.29858	8.87485	1.59575e-14	3.24124e-13	3163.3	4080.9	3105.4	10415.3	20079.4	20429.2	4642	7322	4343	9642	10737	11209
SVEN_0654900	Protein kinase-like domain and Uncharacterised oxidoreductase Dhs-27 family and CHK kinase-like domain-containing protein	3.25925	5.14391	2.33771e-08	2.35882e-07	161	21.6	256.1	1138.6	1376.6	1683	236	42	356	1054	736	924
SVEN_0668700	Protein kinase-like domain and Uncharacterised oxidoreductase Dhs-27 family and CHK kinase-like domain-containing protein	2.33605	3.48311	9.76783e-10	1.21825e-08	47.6	122.9	72.7	379.2	324.8	527	71	218	102	351	173	290
SVEN_0886700	Protein kinase-like domain and Uncharacterised oxidoreductase Dhs-27 family and CHK kinase-like domain-containing protein	1.36275	7.72562	0.00473573	0.0141791	1874.9	912.2	4947.6	5333	4438.1	10119.9	2752	1640	6916	4937	2372	5554
SVEN_1596400	Protein kinase-like domain-containing protein	1.30002	4.46542	1.0402e-06	8.02996e-06	253.3	315.2	265.2	773.3	614.1	665.5	372	565	371	716	328	365
SVEN_0679100	Protein lethal(2)essential for life	2.58553	7.57921	4.85299e-14	9.34738e-13	1334	1103.1	1129	3994.7	11174.6	6239.8	1957	1980	1579	3698	5977	3423
SVEN_0679200	Protein lethal(2)essential for life	4.39901	7.38875	1.32965e-25	5.04751e-24	354.5	409.2	226.8	3115.5	7538.4	10255.2	520	733	318	2884	4031	5628
SVEN_1091000	Protein lethal(2)essential for life	3.19074	6.80213	8.3777e-17	1.9913e-15	560.5	549.9	329.1	2051.5	5130.9	5967.1	822	986	461	1899	2744	3275
SVEN_1876100	Protein lethal(2)essential for life	1.86106	10.0454	1.27156e-07	1.15623e-06	7531.5	13671.1	8561.5	24782.7	57032.2	26313.7	11052	24530	11973	22943	30497	14436
SVEN_1870000	Protein MAK16 homolog	1.34205	4.07207	9.17864e-07	7.19208e-06	212	212.9	197.3	467.8	582.9	528.6	311	382	276	433	312	290
SVEN_1797200	Protein of unknown function DUF1301, TMEM70 family-containing protein	1.1491	3.1455	0.00108617	0.00397838	113	167.2	79.5	218.3	316.9	264.4	166	298	112	202	170	145
SVEN_0176200	Protein of unknown function DUF1647 family-containing protein	1.71769	3.54049	6.80434e-07	5.53694e-06	131.7	76.5	147.7	438.5	282.1	449.4	193	139	206	406	150	247
SVEN_1328300	Protein of unknown function DUF267, Caenorhabditis species family-containing protein	1.46298	3.34472	0.000241494	0.00109541	131	55.5	168.1	334.8	239.1	403.3	192	102	234	310	127	222
SVEN_1100800	Protein of unknown function DUF726 family-containing protein	1.03995	3.11835	0.00147049	0.00517749	149	131.7	90.3	286.2	221.5	255.2	218	236	127	265	118	140
SVEN_0421400	Protein pangolin	1.69729	8.77009	2.28446e-13	4.07865e-12	4558.6	4442.5	4426.4	13378.1	14843.8	15324.8	6689	7972	6190	12385	7937	8408
SVEN_0718000	Protein quaking	2.76155	9.893	8.64613e-15	1.79344e-13	6917.3	5663.2	3365.3	20370.2	44367.6	43398.5	10149	10162	4707	18858	23724	23811
SVEN_1016400	Protein Smaug	1.26473	2.84057	0.000172952	0.000819192	95.5	65.5	114.8	230.1	224.4	208.2	140	119	160	213	120	114
SVEN_0417100	Protein transport protein Sec61 subunit alpha-like 1	1.90528	11.5704	7.57965e-12	1.17605e-10	32782.9	28888.6	21941.6	74427.7	118653	120122	48103	51839	30684	68903	63444	65905
SVEN_1911400	Protein transport protein Sec61 subunit beta	1.37512	5.85751	2.05949e-06	1.49816e-05	795.6	727.3	583.9	1133.3	2138.5	2197	1167	1305	817	1049	1144	1206
SVEN_0265500	Protein will die slowly	1.63974	8.55641	2.5176e-10	3.37117e-09	4407.5	3849.5	3679	9146	14788.5	13263.3	6467	6908	5145	8467	7908	7277
SVEN_0255200	Protein Wnt-4	1.20194	7.97215	7.44412e-05	0.000383738	3027.7	4594.8	2305.6	5285.5	9243.2	8314.6	4443	8243	3225	4893	4943	4562
SVEN_1809600	Protein-cysteine N-palmitoyltransferase Rasp	2.27955	2.39363	0.00624478	0.0179603	31	87.9	0.5	273.1	99.7	202.1	46	152	2	253	52	111
SVEN_0171100	Protein-tyrosine phosphatase, receptor/non-receptor type domain and Protein-tyrosine/Dual specificity phosphatase domain and Protein-tyrosine phosphatase, catalytic domain-containing protein	1.59962	4.90986	2.07585e-08	2.1082e-07	270.2	293.4	411.7	1059.6	760.7	1134.7	397	527	575	981	406	623
SVEN_0385000	Protein-tyrosine phosphatase, receptor/non-receptor type domain and Protein-tyrosine/Dual specificity phosphatase domain and Protein-tyrosine phosphatase, catalytic domain-containing protein	1.67589	4.08173	3.54659e-08	3.50181e-07	159.2	160.2	209.1	627.5	409.3	651.7	234	288	292	581	218	358
SVEN_0643400	Protein-tyrosine phosphatase, receptor/non-receptor type domain and Protein-tyrosine/Dual specificity phosphatase domain and Protein-tyrosine phosphatase, catalytic domain-containing protein	2.02983	10.7089	1.54569e-12	2.58276e-11	16821.3	13643.6	12497.5	38275.2	65193.2	71976	24682	24483	17477	35434	34859	39490
SVEN_1087000	Protein-tyrosine phosphatase, receptor/non-receptor type domain and Protein-tyrosine/Dual specificity phosphatase domain and Protein-tyrosine phosphatase, catalytic domain-containing protein	1.85243	1.19254	1.38405e-05	8.5022e-05	13.1	18.6	34.3	73.5	75.2	90.5	20	34	47	68	40	50
SVEN_1890600	Protein-tyrosine phosphatase, receptor/non-receptor type domain and Protein-tyrosine/Dual specificity phosphatase domain and Protein-tyrosine phosphatase, catalytic domain-containing protein	2.84911	11.1574	1.97313e-15	4.2624e-14	13971.9	14563.9	7786.7	47947.2	102636	111145	20501	26133	10890	44388	54880	60980
SVEN_1954100	Protein-tyrosine phosphatase, receptor/non-receptor type domain and Protein-tyrosine/Dual specificity phosphatase domain and Protein-tyrosine phosphatase, catalytic domain-containing protein	2.89399	0.916472	0.000238437	0.00108461	3.5	0	28.3	87.4	53.8	85.1	6	0	37	81	28	47
SVEN_1954200	Protein-tyrosine phosphatase, receptor/non-receptor type domain-containing protein	3.19556	1.28078	0.000193662	0.00089934	2.1	0	32.2	98.3	90.3	110.7	4	0	42	91	48	61
SVEN_1971100	Proteinase inhibitor I33, aspin domain-containing protein	2.33691	6.23069	3.39593e-20	9.72753e-19	610.9	430.7	580.1	2403.5	2667.1	3123.3	896	774	811	2225	1426	1714
SVEN_0196400	Protoheme IX farnesyltransferase, mitochondrial	1.07296	6.11097	5.05119e-06	3.45282e-05	1111.2	850	945.3	1828.8	2107.6	2179.6	1630	1526	1322	1693	1127	1196
SVEN_0187900	Proton-dependent oligopeptide transporter family and Major facilitator superfamily domain, general substrate transporter-containing protein	1.09982	5.14723	5.51481e-05	0.000294173	357.9	639	474.7	1113.6	987.9	1053.6	526	1145	664	1031	528	578
SVEN_0631500	Proton-dependent oligopeptide transporter family and Oligopeptide transporter family and Major facilitator superfamily domain, general substrate transporter-containing protein	1.32083	8.7071	0.00111398	0.00406881	7095.3	6774.1	1720.8	12419.9	15319.7	11206.6	10410	12154	2408	11498	8192	6148
SVEN_1939500	PRP19/PSO4 homolog	1.06512	8.74259	3.41393e-05	0.000190149	6392.7	5784.4	5896.6	8992.6	14184.9	14642.5	9380	10380	8246	8325	7585	8034
SVEN_1887900	Pseudouridine-5'-monophosphatase	1.24315	4.97872	8.08052e-07	6.44135e-06	447.9	408.5	366.6	908.5	1074.8	913.5	657	733	513	841	575	501
SVEN_1096000	Puromycin-sensitive aminopeptidase	1.44644	1.30987	0.000359458	0.00154449	35.1	18.2	34.6	75.6	69.9	94	51	34	48	70	37	52
SVEN_0010700	Putative cleavage and polyadenylation specificity factor subunit 4-like protein	1.29982	6.91177	6.8565e-08	6.45998e-07	1490.4	1467.7	1581.1	2972.8	4005.6	4200.6	2187	2634	2211	2752	2142	2305
SVEN_0411900	Putative lipoyltransferase 2, mitochondrial	1.21302	5.48507	5.50004e-06	3.72706e-05	595.6	638.3	528.2	975.6	1514.3	1599.4	874	1145	739	903	810	878
SVEN_1077900	Putative phospholipase B-like 2	1.3422	9.30153	1.12755e-06	8.61081e-06	10070.6	7509.7	5709.5	15227.4	21837.9	21986.3	14776	13476	7985	14097	11677	12063
SVEN_0764400	Pyridine nucleotide-disulphide oxidoreductase, FAD/NAD(P)-binding domain-containing protein	1.10482	7.12352	5.35818e-06	3.6404e-05	2108.1	1665.8	2001.6	3402.7	4583.3	4437.9	3093	2990	2799	3150	2451	2435
SVEN_0801800	Pyruvate kinase	1.18861	4.63668	7.02726e-06	4.62615e-05	371	322.6	297.3	656.8	725.9	877.6	544	579	416	608	388	482
[truncated: 5,823 more rows]

## Sheet: Table S2
Supplementary Table 2. Genes upregulated in the free living female (FLF) or parasitic female (PF) stages of S. papillosus life cycle.
QUERY_GENE	Protein annotation	logFC	logCPM	PValue	FDR
SIGNIFICANTLY UPREGULATED IN FLF
SPAL_0000543300	2,4-dienoyl-CoA reductase, mitochondrial	-3.85556	3.92483	2.1289e-05	0.000233191
SPAL_0001761600	3-ketoacyl-CoA thiolase, mitochondrial	-3.46907	3.33319	0.000178107	0.00170346
SPAL_0001021200	3'-5' exonuclease domain and Ribonuclease H-like domain-containing protein	-3.00757	2.6683	0.00236226	0.018017
SPAL_0000271500	4-hydroxyphenylpyruvate dioxygenase	-2.11045	6.86036	0.00276581	0.0207069
SPAL_0001204300	60 kDa lysophospholipase	-2.92192	5.9529	9.56596e-07	1.18595e-05
SPAL_0000263100	7TM GPCR, serpentine receptor class x (Srx) family-containing protein	-4.73327	1.83123	0.000114539	0.00113723
SPAL_0000252100	7TM GPCR, serpentine receptor class x (Srx) family-containing protein	-3.63189	2.26776	0.000919318	0.0077449
SPAL_0001056600	7TM GPCR, serpentine receptor class x (Srx) family-containing protein	-2.78823	2.29911	0.00549451	0.0377405
SPAL_0000982700	85/88 kDa calcium-independent phospholipase A2	-4.30944	3.74772	4.26222e-06	4.99504e-05
SPAL_0001165400	A disintegrin and metalloproteinase with thrombospondin motifs 9	-1.71079	5.55941	0.00489938	0.0342838
SPAL_0001737200	Acyl-CoA synthetase family member 2, mitochondrial	-2.36317	4.98306	0.000238156	0.00222337
SPAL_0000912500	Adenosylhomocysteinase	-2.98356	8.3061	0.000170499	0.00164073
SPAL_0000557700	Adenylate kinase isoenzyme 1	-4.68258	3.80042	4.06625e-07	5.20291e-06
SPAL_0000896600	Adenylate kinase isoenzyme 1	-4.61605	4.08132	2.27836e-07	2.9812e-06
SPAL_0001696300	Adenylate kinase isoenzyme 1	-2.81245	4.26536	0.000249905	0.00231994
SPAL_0001268800	ADP/ATP translocase 4	-5.23351	4.65276	4.64143e-10	8.03703e-09
SPAL_0001719600	Alcohol dehydrogenase [NADP(+)]	-5.02328	4.29839	4.68406e-08	6.52777e-07
SPAL_0000207000	Aldolase-type TIM barrel domain and Glycoside hydrolase, superfamily domain and Hyaluronidase family-containing protein	-5.81064	0.959456	0.000161712	0.00156137
SPAL_0001720700	Aldolase-type TIM barrel domain and Glycoside hydrolase, superfamily domain and Hyaluronidase family-containing protein	-3.37887	1.10763	0.00711482	0.0471077
SPAL_0001034200	Aldolase-type TIM barrel domain and Glycoside hydrolase, superfamily domain and Hyaluronidase family-containing protein	-3.26059	2.63092	0.00544114	0.0374183
SPAL_0000769600	Aldolase-type TIM barrel domain and Glycoside hydrolase, superfamily domain and Hyaluronidase family-containing protein	-2.48628	7.29508	0.000242266	0.00225445
SPAL_0000475100	Alpha amylase family and Glycosyl hydrolase, family 13, catalytic domain and Alpha-amylase, C-terminal all beta domain and Glycosyl hydrolase, family 13, subfamily, catalytic domain and Glycosyl hydrolase, family 13, all-beta domain and Glycoside hydrolase, catalytic domain and Glycoside hydrolase, superfamily domain-containing protein	-2.45504	6.49649	5.48514e-05	0.00057314
SPAL_0000982600	Alpha crystallin/Heat shock protein family and Alpha crystallin/Hsp20 domain and HSP20-like chaperone domain-containing protein	-3.84935	4.49376	0.000185706	0.00176941
SPAL_0001421600	Alpha crystallin/Heat shock protein family and Alpha crystallin/Hsp20 domain and HSP20-like chaperone domain-containing protein	-3.31768	2.39611	0.00112528	0.00927731
SPAL_0000965300	Alpha crystallin/Hsp20 domain and HSP20-like chaperone domain-containing protein	-5.40295	6.71537	9.48372e-07	1.17702e-05
SPAL_0000271000	Alpha tubulin-like protein	-2.74328	3.24929	0.00431346	0.030685
SPAL_0000313300	Alpha-1,3/1,6-mannosyltransferase ALG2	-3.51876	1.81531	0.00297509	0.0220737
SPAL_0000101600	Alphaherpesvirus glycoprotein E family and Concanavalin A-like lectin/glucanase, subgroup domain-containing protein	-3.69607	1.2851	0.00264713	0.0199215
SPAL_0001019600	Amine oxidase domain-containing protein	-2.95424	2.26733	0.00455973	0.0321992
SPAL_0000831600	Amino acid transporter, transmembrane family-containing protein	-4.10789	6.80489	0.0066271	0.0443609
SPAL_0001377900	Aminotransferase, class I/classII domain and Pyridoxal phosphate-dependent transferase, major region, subdomain 1 and Pyridoxal phosphate-dependent transferase, major region, subdomain 2 and Pyridoxal phosphate-dependent transferase domain-containing protein	-2.82474	3.42651	0.00163154	0.0129705
SPAL_0000490700	AMP-dependent synthetase/ligase domain-containing protein	-4.82744	2.23867	2.44735e-05	0.000266559
SPAL_0000490800	AMP-dependent synthetase/ligase domain-containing protein	-3.29187	2.00675	0.00213643	0.0164587
SPAL_0000927100	AMP-dependent synthetase/ligase domain-containing protein	-3.17054	2.34588	0.00208628	0.0161203
SPAL_0000171800	Annexin family and Annexin repeat-containing protein	-3.70998	3.39427	0.000235202	0.00219934
SPAL_0000171900	Annexin family and Annexin repeat-containing protein	-3.39785	3.39245	0.00017731	0.0016978
SPAL_0000659700	Aquaporin 11/12 family and Aquaporin-like domain-containing protein	-1.90599	4.78406	0.00469346	0.0330387
SPAL_0000888900	Arrestin-like, N-terminal domain and Immunoglobulin E-set domain-containing protein	-2.43167	6.18596	0.000200952	0.00190214
SPAL_0000156600	Asator	-3.84585	1.42848	0.00155841	0.0124748
SPAL_0000433400	Asator	-3.75961	1.4736	0.00728179	0.048103
SPAL_0000703100	Aspartic peptidase family and Aspartic peptidase domain-containing protein	-3.17262	11.6165	0.000308448	0.00282041
SPAL_0001370600	Astacin-like metalloendopeptidase	-12.4815	3.13086	3.84161e-06	4.52044e-05
SPAL_0001292300	Astacin-like metalloendopeptidase	-12.2986	2.9488	3.68161e-07	4.72643e-06
SPAL_0001494500	Astacin-like metalloendopeptidase	-11.8542	2.50529	1.11208e-09	1.84026e-08
SPAL_0001370900	Astacin-like metalloendopeptidase	-11.7451	2.39666	2.25035e-09	3.63037e-08
SPAL_0000537400	Astacin-like metalloendopeptidase	-11.7327	2.38643	2.68921e-08	3.83036e-07
SPAL_0001477000	Astacin-like metalloendopeptidase	-11.5659	2.22293	1.08206e-06	1.32868e-05
SPAL_0001370500	Astacin-like metalloendopeptidase	-8.47858	5.12677	4.17717e-18	1.38445e-16
SPAL_0001731700	Astacin-like metalloendopeptidase	-8.10511	3.21845	2.88779e-10	5.07645e-09
SPAL_0000400200	Astacin-like metalloendopeptidase	-7.969	4.61888	3.35618e-16	9.80326e-15
SPAL_0000111900	Astacin-like metalloendopeptidase	-3.72761	5.47824	7.56316e-05	0.000774872
SPAL_0000306000	Astacin-like metalloendopeptidase	-3.18625	4.7712	0.00200435	0.0156229
SPAL_0001742800	AT24389p	-3.00282	2.0056	0.00390675	0.028173
SPAL_0000608000	AT25266p	-5.13256	3.52389	1.0099e-06	1.2467e-05
SPAL_0000948800	ATP-binding cassette sub-family A member 2	-4.43596	6.77338	5.75083e-09	8.74111e-08
SPAL_0000521900	ATP-binding cassette sub-family A member 2	-3.04757	4.3727	0.000107973	0.00108132
SPAL_0000205400	ATP-binding cassette sub-family G member 2	-3.65677	1.48244	0.00295873	0.0219664
SPAL_0000657700	ATPase, Na+/K+ transporting, alpha 1 polypeptide	-3.96954	4.24664	2.73435e-06	3.27075e-05
SPAL_0000759300	Baculoviral inhibition of apoptosis protein repeat domain-containing protein	-3.85022	5.01591	2.88865e-08	4.10479e-07
SPAL_0000934000	Barrier- to-autointegration factor, BAF family-containing protein	-4.95279	1.64355	0.000175413	0.00168103
SPAL_0001410400	Beta-ureidopropionase	-2.62625	5.43883	0.000282318	0.00260205
SPAL_0000169000	BTB/POZ fold domain and BTB/Kelch-associated domain and BTB/POZ domain-containing protein	-3.80108	3.42119	3.88244e-05	0.000411624
SPAL_0000235300	BTB/POZ fold domain-containing protein	-3.1136	3.46749	0.000771976	0.00658514
SPAL_0001575400	BTB/POZ-like domain and BTB/POZ fold domain and BTB/Kelch-associated domain and BTB/POZ domain-containing protein	-3.80282	3.91904	1.19924e-05	0.00013507
SPAL_0001288600	BTB/POZ-like domain and BTB/POZ fold domain and BTB/POZ domain-containing protein	-3.57574	1.40736	0.00307572	0.0227183
SPAL_0000419100	BTB/POZ-like domain and Potassium channel tetramerisation-type BTB domain and BTB/POZ fold domain-containing protein	-3.41134	3.8059	0.000145119	0.00141176
SPAL_0000260500	C-type lectin domain and von Willebrand factor, type A domain and C-type lectin-like domain and C-type lectin fold domain-containing protein	-3.05358	2.28018	0.00334052	0.0245021
SPAL_0001451400	Calcineurin-like phosphoesterase domain, apaH type and Serine/threonine-specific protein phosphatase/bis(5-nucleosyl)-tetraphosphatase domain-containing protein	-3.22911	1.28303	0.00640253	0.0430821
SPAL_0001470500	Calcium-binding mitochondrial carrier protein Aralar1	-2.19394	5.37918	0.00133172	0.0108059
SPAL_0000947800	Calcium-binding protein	-2.31521	5.12148	0.00025214	0.00233694
SPAL_0000268500	Calponin homology domain and Smooth muscle protein/calponin family-containing protein	-2.12438	5.95911	0.000344449	0.00312245
SPAL_0001733100	Calponin homology domain and Smooth muscle protein/calponin family-containing protein	-2.06179	4.66107	0.00524831	0.0362865
SPAL_0000112200	Calsequestrin family and Thioredoxin-like fold domain-containing protein	-2.55769	6.61351	0.00441332	0.0312608
SPAL_0000094900	CAP domain-containing protein	-5.05778	4.37052	1.37953e-07	1.85116e-06
SPAL_0000175200	CAP domain-containing protein	-3.45782	3.37382	0.00166837	0.0132269
SPAL_0000185500	Carboxylesterase, type B domain and von Willebrand factor, type A domain-containing protein	-4.24307	3.03159	3.51116e-05	0.000374665
SPAL_0000177000	Carboxylesterase, type B domain-containing protein	-8.86615	6.37699	2.03122e-20	7.83172e-19
SPAL_0000247800	Carboxylesterase, type B domain-containing protein	-2.33704	5.21578	0.000468434	0.00417119
SPAL_0000277000	Casein kinase I	-3.69716	0.841379	0.00397232	0.0285568
SPAL_0001536800	Casein kinase I	-2.58757	2.99696	0.00493217	0.0344715
SPAL_0000411300	Cathepsin L.1	-4.767	0.892116	0.00243049	0.0184714
SPAL_0001448600	CBS domain and Chloride channel, voltage gated family and Chloride channel, core domain-containing protein	-5.30414	5.64689	0.00393768	0.0283783
SPAL_0000406400	Chitin binding domain-containing protein	-2.87422	8.50511	5.66056e-05	0.00058881
SPAL_0000784200	CMP/dCMP deaminase, zinc-binding domain and Cytidine deaminase-like domain-containing protein	-1.98375	4.39521	0.00623679	0.042163
SPAL_0001758400	Collagen alpha-2(IV) chain	-4.59638	8.44421	6.07423e-06	7.02606e-05
SPAL_0001170100	Collagen alpha-2(IV) chain	-4.57994	7.72909	3.2471e-05	0.000347771
SPAL_0000477300	Collagen alpha-2(IV) chain	-2.83411	8.4913	0.00163821	0.0130145
SPAL_0001453300	Collagen alpha-5(IV) chain	-7.49551	5.93557	0.00300961	0.0223155
SPAL_0001385500	Collagen alpha-5(IV) chain	-7.45933	11.1186	0.00100458	0.00835972
SPAL_0001432100	Collagen alpha-5(IV) chain	-7.44119	9.32812	0.000128542	0.00126325
SPAL_0000274700	Collagen alpha-5(IV) chain	-6.39588	6.27696	2.31115e-05	0.000252437
SPAL_0000314000	Collagen alpha-5(IV) chain	-5.11404	7.20005	0.00677757	0.0453157
SPAL_0001136500	Collagen alpha-5(IV) chain	-2.86666	6.9289	0.000272743	0.0025158
SPAL_0000810700	Concanavalin A-like lectin/glucanase, subgroup domain-containing protein	-3.19113	2.70965	0.00162497	0.0129271
SPAL_0000162400	CUB domain and C-type lectin domain and C-type lectin-like domain and C-type lectin fold domain-containing protein	-5.07768	8.1047	4.6349e-11	8.73158e-10
SPAL_0000509300	Cyclin-dependent kinase inhibitor family-containing protein	-2.4096	4.90941	0.000566708	0.0049398
SPAL_0000202500	Cysteine-rich repeat-containing protein	-3.08659	6.09267	1.63399e-07	2.16251e-06
SPAL_0000466800	Cytochrome b5-like heme/steroid binding domain-containing protein	-4.68803	1.7826	0.00521587	0.0361702
SPAL_0001528500	Cytochrome P450 18a1	-2.79917	5.57771	0.00128949	0.0105113
SPAL_0001380400	Cytosolic fatty-acid binding domain and Lipocalin/cytosolic fatty-acid binding domain and Calycin-like domain and Calycin domain-containing protein	-4.63561	3.56934	1.23028e-06	1.50271e-05
SPAL_0001587200	Cytosolic motility protein domain-containing protein	-6.11669	6.98561	9.55381e-14	2.27385e-12
SPAL_0001760800	D-3-phosphoglycerate dehydrogenase	-4.45463	1.37555	0.000515997	0.00454919
SPAL_0000854000	D-3-phosphoglycerate dehydrogenase	-3.89451	1.1912	0.00230062	0.0176117
SPAL_0000532400	D-3-phosphoglycerate dehydrogenase	-3.65966	1.11631	0.00355428	0.0258082
SPAL_0000792700	D-3-phosphoglycerate dehydrogenase	-3.60517	4.87304	2.73284e-07	3.55977e-06
SPAL_0000239000	D-3-phosphoglycerate dehydrogenase	-3.12276	4.40383	3.45993e-05	0.000369538
SPAL_0001445400	Delta-1-pyrroline-5-carboxylate synthase	-3.06216	5.09804	3.75798e-06	4.42654e-05
SPAL_0000433300	Destabilase family and Lysozyme-like domain-containing protein	-8.70618	9.25395	2.2143e-19	7.92965e-18
SPAL_0001053900	Dihydroorotate dehydrogenase domain and Alpha-helical ferredoxin domain and Dihydroorotate dehydrogenase, class 1/ 2 family and Aldolase-type TIM barrel domain and 4Fe-4S ferredoxin-type, iron-sulphur binding domain and Dihydroprymidine dehydrogenase domain II-containing protein	-1.79551	7.89462	0.00507608	0.0353067
SPAL_0000311600	Discontinuous actin hexagon	-1.69987	5.17852	0.00571714	0.0391072
SPAL_0000211800	Domain of unknown function DB domain-containing protein	-3.41516	3.86275	0.00751477	0.0494164
SPAL_0001434100	Domain of unknown function DUF148 domain-containing protein	-5.49282	5.40734	3.23096e-13	7.40049e-12
SPAL_0000930800	Domain of unknown function DUF148 domain-containing protein	-4.53505	2.70668	0.000210534	0.00198634
SPAL_0000281800	Domain of unknown function DUF148 domain-containing protein	-4.34496	4.70637	1.59622e-08	2.31372e-07
SPAL_0000553700	Domain of unknown function DUF148 domain-containing protein	-3.74494	6.71491	6.37604e-08	8.82197e-07
SPAL_0001410300	Domain of unknown function DUF148 domain-containing protein	-2.99424	3.82496	0.000349054	0.00316172
SPAL_0000122500	Domain of unknown function DUF23 domain-containing protein	-4.28659	2.29005	0.000111391	0.00110987
SPAL_0001058200	Domain of unknown function DUF676, lipase-like domain-containing protein	-2.29009	5.49668	0.000387235	0.0034776
SPAL_0000624300	DOMINA protein	-3.39826	4.41292	3.04496e-05	0.000327943
SPAL_0000179900	Down syndrome cell adhesion molecule-like protein 1	-3.0519	2.23502	0.00264537	0.0199212
SPAL_0001683000	Down syndrome cell adhesion molecule-like protein 1	-1.81326	4.99823	0.00738463	0.0486713
SPAL_0001675700	Dynamin, GTPase domain and P-loop containing nucleoside triphosphate hydrolase domain-containing protein	-4.29991	1.41343	0.000686668	0.00591854
SPAL_0000170700	Dynamin, GTPase domain and P-loop containing nucleoside triphosphate hydrolase domain-containing protein	-3.64287	1.92971	0.00122914	0.010069
SPAL_0001199000	EF-hand domain and EF-hand domain pair-containing protein	-2.5568	3.86624	0.00157319	0.0125584
SPAL_0000226800	Enhancer of rudimentary family-containing protein	-1.57558	5.68275	0.00593572	0.0404111
SPAL_0001053100	Enoyl-CoA delta isomerase 2, mitochondrial	-4.81587	2.7051	9.89677e-06	0.000112673
SPAL_0000124600	Epidermal growth factor-like domain and C-type lectin domain and MD domain and C-type lectin-like domain and C-type lectin fold domain-containing protein	-3.37042	2.39939	0.000966222	0.0080929
SPAL_0000371000	Epidermal growth factor-like domain and C-type lectin domain and von Willebrand factor, type A domain and MD domain and C-type lectin-like domain and C-type lectin fold domain-containing protein	-7.10867	6.28458	1.54509e-15	4.29617e-14
SPAL_0001507700	Epidermal growth factor-like domain and C-type lectin domain and von Willebrand factor, type A domain and MD domain and C-type lectin-like domain and C-type lectin fold domain-containing protein	-3.55338	6.61975	4.60061e-05	0.000484215
SPAL_0000630000	Epidermal growth factor-like domain and Laminin G domain and EGF-like calcium-binding domain and Concanavalin A-like lectin/glucanases superfamily domain and Insulin-like growth factor binding protein, N-terminal domain and Concanavalin A-like lectin/glucanase, subgroup domain-containing protein	-3.34589	2.67396	0.00238584	0.018156
SPAL_0000960600	Epidermal growth factor-like domain-containing protein	-6.33667	3.72253	2.10661e-08	3.03074e-07
SPAL_0000187400	Epidermal growth factor-like domain-containing protein	-3.89967	1.19479	0.00302735	0.0224183
SPAL_0001540100	Equilibrative nucleoside transporter 3	-2.71588	4.0625	0.00258937	0.0195632
SPAL_0000908500	Failed axon connections homolog	-5.15027	2.04961	1.91575e-05	0.00021185
SPAL_0001632900	Failed axon connections homolog	-1.73844	6.3426	0.00248248	0.0188418
SPAL_0000442100	Fatty acid desaturase, type 1 domain-containing protein	-2.65145	4.48158	0.000244916	0.00227546
SPAL_0001323300	Fatty acid desaturase, type 1 domain-containing protein	-2.60732	7.52303	0.000244662	0.00227492
SPAL_0000660600	Fatty-acid amide hydrolase 1	-2.04295	4.39798	0.00382641	0.027628
SPAL_0000320900	Fatty-acid amide hydrolase 2	-3.35459	2.79505	0.000606046	0.00525104
SPAL_0000040100	Ferritin/DPS protein domain and Ferritin- like diiron domain and Ferritin-like superfamily domain and Ferritin-related domain-containing protein	-4.17619	2.08505	0.00017295	0.00166034
SPAL_0000438100	Fibroblast growth factor receptor-like 1	-2.36867	4.84959	0.00102685	0.00853272
SPAL_0001718900	Flavin monooxygenase FMO family and Flavin monooxygenase (FMO) 5 family and Dimethylaniline monooxygenase, N-oxide-forming family and Flavin monooxygenase-like family-containing protein	-1.89637	6.23731	0.00087769	0.00742123
SPAL_0000755700	G9a	-4.10398	2.11334	0.000182986	0.00174493
SPAL_0001755400	Galectin, carbohydrate recognition domain and Concanavalin A-like lectin/glucanases superfamily domain and Concanavalin A-like lectin/glucanase, subgroup domain-containing protein	-3.92098	4.33072	0.000772925	0.00658837
SPAL_0000236100	GATA-binding factor C	-3.20894	1.52079	0.00615016	0.0416504
SPAL_0000662000	GATA-binding factor C	-2.79053	3.27611	0.00156287	0.0125019
SPAL_0000313200	General substrate transporter family and Major facilitator superfamily domain, general substrate transporter and Major facilitator superfamily domain-containing protein	-4.07751	1.64785	0.000740308	0.00634777
SPAL_0000264200	Glutamine synthetase 2 cytoplasmic	-2.67206	5.78199	8.07088e-06	9.25232e-05
SPAL_0000089600	Glutamine synthetase/guanido kinase, catalytic domain and ATP:guanido phosphotransferase, N-terminal domain and ATP:guanido phosphotransferase, catalytic domain-containing protein	-4.83896	5.3795	4.86047e-11	9.12679e-10
SPAL_0001713400	Glyceraldehyde-3-phosphate dehydrogenase, testis-specific	-2.67372	6.40695	0.000514102	0.0045394
SPAL_0000321000	Glycogen synthase kinase 3 alpha	-3.49869	0.65484	0.0066823	0.0447046
SPAL_0001667400	Glycoprotein-N-acetylgalactosamine 3-beta-galactosyltransferase 1	-6.28543	1.41394	0.00453018	0.0320101
SPAL_0001587400	Glycoside hydrolase, catalytic domain and Glycoside hydrolase family 20, catalytic core domain and Glycoside hydrolase, superfamily domain and Beta-hexosaminidase family-containing protein	-6.89775	4.53965	5.31109e-13	1.19238e-11
SPAL_0000469500	Glycoside hydrolase, catalytic domain and Glycoside hydrolase, superfamily domain-containing protein	-6.38693	4.76317	4.30557e-09	6.64921e-08
SPAL_0001722800	Glycoside hydrolase, family 1 and Glycoside hydrolase, catalytic domain and Glycoside hydrolase, superfamily domain-containing protein	-3.70858	4.17965	9.00906e-06	0.00010287
SPAL_0000108500	Glycoside hydrolase, family 18, catalytic domain and Chitinase II domain and Glycoside hydrolase, catalytic domain and Glycoside hydrolase, superfamily domain-containing protein	-2.13311	5.26103	0.000704919	0.0060578
SPAL_0000406000	Glycoside hydrolase, family 25 and Glycoside hydrolase, catalytic domain and Glycoside hydrolase, superfamily domain-containing protein	-7.50778	6.4606	3.01179e-20	1.15356e-18
SPAL_0000405900	Glycoside hydrolase, family 25 and Glycoside hydrolase, catalytic domain and Glycoside hydrolase, superfamily domain-containing protein	-7.06148	6.80718	1.36534e-16	4.12348e-15
SPAL_0000406300	Glycoside hydrolase, family 25 and Glycoside hydrolase, catalytic domain and Glycoside hydrolase, superfamily domain-containing protein	-6.1062	6.40381	1.27158e-13	3.0017e-12
SPAL_0000406200	Glycoside hydrolase, family 25 and Glycoside hydrolase, catalytic domain and Glycoside hydrolase, superfamily domain-containing protein	-4.9039	7.88088	1.23802e-09	2.03456e-08
SPAL_0001611100	Glycoside hydrolase, family 31 and P-type trefoil domain and Galactose mutarotase-like domain and Glycoside hydrolase, superfamily domain-containing protein	-1.99328	4.45652	0.00593112	0.0404036
SPAL_0000907000	Glycoside hydrolase, superfamily domain-containing protein	-3.05874	8.55524	0.000529323	0.00465249
SPAL_0000275400	Glycosyl transferase, family 14-containing protein	-4.42089	4.08257	4.96553e-07	6.30475e-06
SPAL_0000699800	GTP binding domain and P-loop containing nucleoside triphosphate hydrolase domain-containing protein	-4.20942	3.25004	1.5232e-05	0.000169739
SPAL_0001079100	Hematopoietic prostaglandin D synthase	-2.71815	7.27248	0.000121715	0.00120192
SPAL_0001512000	Hemicentin-1	-1.86313	4.78855	0.00419275	0.0299553
SPAL_0001716900	Histidine ammonia-lyase	-3.10541	6.28787	0.00161442	0.0128521
SPAL_0000836100	Histidine decarboxylase	-6.56363	5.20037	4.71356e-16	1.3529e-14
SPAL_0000161500	Histidine phosphatase superfamily, clade-2-containing protein	-6.25214	1.38391	0.000723474	0.00620803
SPAL_0000161700	Histidine phosphatase superfamily, clade-2-containing protein	-6.15797	3.03804	1.15774e-05	0.000130905
SPAL_0001580200	Histidine phosphatase superfamily, clade-2-containing protein	-2.4564	4.05783	0.00484317	0.033911
SPAL_0001527800	Histone H2A domain and Histone core domain and Histone-fold domain-containing protein	-4.87652	6.65991	1.9171e-10	3.41725e-09
SPAL_0000178100	Histone H2B family and Histone core domain and Histone-fold domain-containing protein	-1.75706	5.19433	0.00423942	0.0302327
SPAL_0000784900	Homeobox domain and Homeodomain-like-containing protein	-4.20883	4.64586	1.26088e-07	1.70182e-06
SPAL_0000104900	Homeobox domain and Homeodomain-like-containing protein	-1.63988	5.39067	0.00642357	0.0431985
SPAL_0000003700	Hsp90 co-chaperone Cdc37	-3.10891	2.45065	0.00395338	0.0284737
SPAL_0001314700	Hypothetical protein	-11.7374	2.38634	1.02145e-06	1.2596e-05
SPAL_0001458275	Hypothetical protein	-11.6353	2.2887	3.43672e-09	5.4085e-08
SPAL_0000722100	Hypothetical protein	-11.383	2.03766	3.16137e-08	4.45403e-07
SPAL_0000022900	Hypothetical protein	-11.1117	1.77066	8.05977e-08	1.10721e-06
SPAL_0000132700	Hypothetical protein	-10.942	1.61066	0.000105521	0.0010586
SPAL_0001364500	Hypothetical protein	-10.8603	9.29622	6.28171e-25	3.14548e-23
SPAL_0001564800	Hypothetical protein	-10.4287	1.0982	3.08225e-06	3.66794e-05
SPAL_0001205700	Hypothetical protein	-10.3929	1.07216	5.64169e-05	0.000587376
SPAL_0000472600	Hypothetical protein	-10.3472	8.5621	2.37587e-24	1.14507e-22
SPAL_0000856900	Hypothetical protein	-10.2204	0.895498	6.98051e-06	8.03418e-05
SPAL_0001120700	Hypothetical protein	-10.1772	8.03179	1.45769e-23	6.82634e-22
SPAL_0000673600	Hypothetical protein	-9.7449	0.427152	8.28293e-05	0.000844129
SPAL_0001401900	Hypothetical protein	-9.74394	0.43109	3.31783e-05	0.000354689
SPAL_0001393600	Hypothetical protein	-9.62489	0.326905	0.000123213	0.00121501
SPAL_0000421400	Hypothetical protein	-9.3044	4.41083	0.000791709	0.0067336
SPAL_0001258800	Hypothetical protein	-9.2244	-0.0543916	0.000309149	0.00282459
SPAL_0001227300	Hypothetical protein	-9.21518	6.27134	0.00336055	0.0246178
SPAL_0000800300	Hypothetical protein	-7.99173	4.06796	1.2972e-06	1.57778e-05
SPAL_0001220400	Hypothetical protein	-7.99047	3.10454	6.33149e-10	1.08018e-08
SPAL_0001271100	Hypothetical protein	-7.92416	3.59977	1.23829e-09	2.03456e-08
SPAL_0001531400	Hypothetical protein	-7.83553	6.3418	4.66931e-18	1.53437e-16
SPAL_0001205300	Hypothetical protein	-7.77267	2.88617	1.191e-05	0.000134272
SPAL_0000930600	Hypothetical protein	-7.56488	2.68239	2.69222e-08	3.83036e-07
SPAL_0000424800	Hypothetical protein	-7.50969	6.50963	6.56361e-17	2.02998e-15
SPAL_0000792400	Hypothetical protein	-7.32835	6.07614	1.23507e-20	4.90929e-19
SPAL_0000346400	Hypothetical protein	-7.27134	7.07057	4.35672e-16	1.25359e-14
SPAL_0001108000	Hypothetical protein	-7.17902	3.83174	4.98764e-06	5.80403e-05
SPAL_0000126600	Hypothetical protein	-7.09195	6.45999	6.48925e-15	1.72159e-13
SPAL_0001082100	Hypothetical protein	-7.05323	2.17675	3.15806e-07	4.08605e-06
SPAL_0000657100	Hypothetical protein	-7.01801	6.06525	3.19257e-07	4.12608e-06
SPAL_0000447900	Hypothetical protein	-7.01518	1.21062	0.000125655	0.00123593
SPAL_0000246300	Hypothetical protein	-6.9802	7.50019	1.16994e-14	3.00727e-13
SPAL_0000692200	Hypothetical protein	-6.70421	0.913325	7.65178e-05	0.000783258
SPAL_0001412100	Hypothetical protein	-6.66881	7.53413	0.000504334	0.00446338
SPAL_0001730600	Hypothetical protein	-6.64432	3.87787	1.6212e-10	2.90285e-09
SPAL_0001108200	Hypothetical protein	-6.63313	7.08853	3.77862e-13	8.55328e-12
SPAL_0000647400	Hypothetical protein	-6.59315	7.2829	7.85785e-15	2.07043e-13
SPAL_0001697100	Hypothetical protein	-6.58112	7.05364	2.74637e-13	6.31556e-12
SPAL_0000611700	Hypothetical protein	-6.57763	7.43094	0.00704998	0.0467319
SPAL_0000731300	Hypothetical protein	-6.51761	4.9631	1.4635e-15	4.09886e-14
SPAL_0001076900	Hypothetical protein	-6.46478	9.48147	4.04654e-11	7.6606e-10
SPAL_0001247400	Hypothetical protein	-6.45448	5.20682	3.03545e-12	6.40712e-11
SPAL_0000325000	Hypothetical protein	-6.3956	1.52773	6.30849e-05	0.00065152
SPAL_0000972200	Hypothetical protein	-6.38356	3.76919	2.09195e-09	3.38427e-08
SPAL_0000757500	Hypothetical protein	-6.37673	1.51201	1.95737e-05	0.000216039
SPAL_0000428300	Hypothetical protein	-6.36074	6.02433	5.58876e-05	0.000582915
SPAL_0001350500	Hypothetical protein	-6.35704	1.49022	5.93277e-05	0.000615465
SPAL_0001096200	Hypothetical protein	-6.34022	2.03103	2.84747e-06	3.39904e-05
SPAL_0001719100	Hypothetical protein	-6.32553	3.39465	7.85345e-09	1.17063e-07
SPAL_0001127800	Hypothetical protein	-6.31128	3.69772	1.50044e-09	2.45135e-08
SPAL_0000936500	Hypothetical protein	-6.30788	0.540616	0.000607164	0.00525679
SPAL_0000882100	Hypothetical protein	-6.25926	9.28585	0.00682773	0.0455195
SPAL_0001752025	Hypothetical protein	-6.24939	3.31989	1.93315e-07	2.53811e-06
SPAL_0001163400	Hypothetical protein	-6.16811	0.409498	0.00152985	0.0122802
SPAL_0001650500	Hypothetical protein	-6.12385	0.350615	0.000191091	0.00181325
SPAL_0000493100	Hypothetical protein	-6.09541	4.40066	4.82625e-09	7.42357e-08
SPAL_0001088900	Hypothetical protein	-6.07217	1.21589	5.21097e-05	0.000546467
SPAL_0001697200	Hypothetical protein	-5.95159	6.49398	2.13422e-14	5.3434e-13
SPAL_0001205800	Hypothetical protein	-5.85422	4.37227	5.61883e-10	9.65721e-09
SPAL_0000209000	Hypothetical protein	-5.82477	7.51161	0.0027075	0.0203098
SPAL_0000615800	Hypothetical protein	-5.78024	3.17263	2.21989e-07	2.91128e-06
SPAL_0001761100	Hypothetical protein	-5.77938	0.930179	0.000157263	0.00152222
SPAL_0000347100	Hypothetical protein	-5.76065	5.56939	2.25399e-14	5.61894e-13
SPAL_0000074700	Hypothetical protein	-5.74769	0.896433	0.00032377	0.00294653
SPAL_0001458400	Hypothetical protein	-5.71989	6.62998	5.51098e-13	1.23299e-11
SPAL_0001708700	Hypothetical protein	-5.71566	3.94788	3.0897e-09	4.89569e-08
SPAL_0000885000	Hypothetical protein	-5.7095	0.862226	0.000213002	0.00200798
SPAL_0001082200	Hypothetical protein	-5.70347	4.22304	2.76953e-09	4.40648e-08
SPAL_0001536900	Hypothetical protein	-5.69729	5.88019	7.03028e-14	1.70481e-12
SPAL_0000043900	Hypothetical protein	-5.65317	1.75507	5.92471e-05	0.00061518
SPAL_0000430200	Hypothetical protein	-5.64076	4.82737	5.92269e-12	1.21038e-10
SPAL_0000027900	Hypothetical protein	-5.64025	6.06899	1.37833e-12	2.99683e-11
SPAL_0001269500	Hypothetical protein	-5.62007	0.776882	0.000260514	0.00240877
SPAL_0001439400	Hypothetical protein	-5.56957	2.96346	0.00011406	0.00113345
SPAL_0001204400	Hypothetical protein	-5.54413	5.35524	4.56424e-12	9.4276e-11
SPAL_0000132900	Hypothetical protein	-5.52048	5.35822	1.54622e-12	3.34302e-11
SPAL_0000135600	Hypothetical protein	-5.43633	5.68255	5.93396e-11	1.10351e-09
SPAL_0001220300	Hypothetical protein	-5.42465	2.95805	1.26547e-06	1.54243e-05
SPAL_0000666800	Hypothetical protein	-5.369	1.48044	7.02604e-05	0.000721761
SPAL_0000842600	Hypothetical protein	-5.35252	3.81024	4.6001e-08	6.4185e-07
SPAL_0001449800	Hypothetical protein	-5.33338	3.10644	5.21883e-07	6.61185e-06
SPAL_0000604000	Hypothetical protein	-5.32443	3.71252	5.39906e-07	6.82524e-06
SPAL_0000624100	Hypothetical protein	-5.31613	1.03356	0.000182351	0.00174031
SPAL_0000924700	Hypothetical protein	-5.26932	3.8584	3.10762e-07	4.02981e-06
SPAL_0000643100	Hypothetical protein	-5.24722	3.95602	7.53617e-07	9.43407e-06
SPAL_0000421900	Hypothetical protein	-5.23612	2.13349	1.17588e-05	0.000132697
SPAL_0001387300	Hypothetical protein	-5.22347	0.402322	0.00116196	0.0095661
SPAL_0000513700	Hypothetical protein	-5.21432	3.37199	6.18776e-07	7.77131e-06
SPAL_0001310200	Hypothetical protein	-5.20803	7.56406	1.10479e-10	1.99744e-09
SPAL_0001744200	Hypothetical protein	-5.18419	5.35271	2.97227e-12	6.28525e-11
SPAL_0000854200	Hypothetical protein	-5.15839	2.05667	3.60929e-05	0.000384687
SPAL_0000972300	Hypothetical protein	-5.15427	2.24088	2.69349e-05	0.000291992
SPAL_0000616000	Hypothetical protein	-5.13342	2.22143	1.52776e-05	0.000170083
SPAL_0001079900	Hypothetical protein	-5.11442	0.284813	0.00211872	0.016349
SPAL_0001364700	Hypothetical protein	-5.08899	1.20831	0.000189516	0.00180125
SPAL_0000802700	Hypothetical protein	-5.06308	1.18644	0.000240141	0.00223648
SPAL_0000298600	Hypothetical protein	-5.05776	2.46229	3.89512e-05	0.00041259
SPAL_0001502400	Hypothetical protein	-5.05504	1.17836	0.000226844	0.00212979
SPAL_0001624300	Hypothetical protein	-5.0459	3.02797	3.34965e-06	3.96575e-05
SPAL_0001524000	Hypothetical protein	-5.0263	1.71257	6.74466e-05	0.000694706
SPAL_0000027000	Hypothetical protein	-5.00849	5.44561	3.61403e-10	6.30521e-09
SPAL_0001644800	Hypothetical protein	-4.99281	3.15452	3.26388e-06	3.87214e-05
SPAL_0000093900	Hypothetical protein	-4.96433	2.94815	4.8043e-06	5.5963e-05
SPAL_0001641500	Hypothetical protein	-4.93498	4.08994	7.61689e-06	8.75791e-05
SPAL_0001182900	Hypothetical protein	-4.93399	6.67484	9.7742e-10	1.63143e-08
SPAL_0001048300	Hypothetical protein	-4.90867	1.34248	0.000374516	0.00337911
SPAL_0001544900	Hypothetical protein	-4.89399	6.52599	5.85756e-12	1.19919e-10
SPAL_0000615900	Hypothetical protein	-4.89189	1.98584	3.90155e-05	0.000412893
SPAL_0000666700	Hypothetical protein	-4.88989	7.99829	2.07966e-08	2.99569e-07
SPAL_0001128100	Hypothetical protein	-4.88424	4.23749	5.76187e-08	8.01053e-07
SPAL_0001284900	Hypothetical protein	-4.87774	2.13916	2.94402e-05	0.000317663
SPAL_0000513800	Hypothetical protein	-4.87654	1.56854	0.000195594	0.00185446
SPAL_0001190100	Hypothetical protein	-4.87123	3.03549	6.69156e-06	7.72468e-05
SPAL_0001726800	Hypothetical protein	-4.86224	1.95594	0.000103692	0.00104115
SPAL_0000668400	Hypothetical protein	-4.83052	0.961295	0.000434867	0.00387826
SPAL_0001482500	Hypothetical protein	-4.79977	1.23336	0.00223772	0.0171529
SPAL_0000513600	Hypothetical protein	-4.79517	3.19315	7.72835e-06	8.86844e-05
SPAL_0000099900	Hypothetical protein	-4.78981	1.88593	9.92406e-05	0.000999927
SPAL_0000424200	Hypothetical protein	-4.76937	1.67782	0.000228043	0.00213758
SPAL_0001449700	Hypothetical protein	-4.76881	1.86656	6.22844e-05	0.000643828
SPAL_0000136400	Hypothetical protein	-4.76583	2.93279	6.91019e-06	7.96117e-05
SPAL_0000058400	Hypothetical protein	-4.73428	3.45303	1.83539e-06	2.22071e-05
SPAL_0001424400	Hypothetical protein	-4.72258	-0.069908	0.00341822	0.0250086
SPAL_0000344700	Hypothetical protein	-4.71661	2.60813	2.06232e-05	0.000226757
SPAL_0000598100	Hypothetical protein	-4.68992	4.86707	7.34327e-10	1.23999e-08
SPAL_0001712400	Hypothetical protein	-4.65898	4.08769	0.0005199	0.00457663
SPAL_0000748800	Hypothetical protein	-4.63485	1.73743	0.000123483	0.0012156
SPAL_0000886100	Hypothetical protein	-4.61189	5.56287	2.59467e-07	3.3836e-06
SPAL_0001215600	Hypothetical protein	-4.60406	3.2066	5.4736e-06	6.34401e-05
SPAL_0001241200	Hypothetical protein	-4.58566	1.28544	0.000568878	0.00495498
SPAL_0001433900	Hypothetical protein	-4.54263	1.96332	0.000108963	0.00108935
SPAL_0000477100	Hypothetical protein	-4.51529	1.21894	0.000580413	0.00504405
SPAL_0000084600	Hypothetical protein	-4.45049	2.70674	6.1521e-05	0.000636705
SPAL_0001241300	Hypothetical protein	-4.43145	6.85952	0.000799352	0.00679361
SPAL_0000854100	Hypothetical protein	-4.43108	0.194034	0.00295522	0.0219544
SPAL_0000094100	Hypothetical protein	-4.41011	3.01719	7.40283e-05	0.000759118
SPAL_0001676800	Hypothetical protein	-4.40624	1.51463	0.000703376	0.00604904
SPAL_0000094000	Hypothetical protein	-4.40581	2.5813	0.000227141	0.00213085
SPAL_0001031700	Hypothetical protein	-4.40418	1.51339	0.000548175	0.00480359
SPAL_0001757400	Hypothetical protein	-4.40108	2.19652	8.7998e-05	0.000893655
SPAL_0000135700	Hypothetical protein	-4.39924	3.90315	1.98441e-05	0.000218606
SPAL_0001193200	Hypothetical protein	-4.38906	1.50197	0.000620827	0.00536304
SPAL_0001663700	Hypothetical protein	-4.38117	0.533724	0.00174934	0.013812
SPAL_0001353600	Hypothetical protein	-4.35432	1.63025	0.000690376	0.00594607
SPAL_0000365000	Hypothetical protein	-4.3246	0.475351	0.0020458	0.0158604
SPAL_0000803600	Hypothetical protein	-4.31623	2.49653	9.07655e-05	0.000918535
SPAL_0000716700	Hypothetical protein	-4.31431	1.42819	0.000562203	0.00491163
SPAL_0000999500	Hypothetical protein	-4.29681	3.28703	0.0001424	0.00138882
SPAL_0000914100	Hypothetical protein	-4.28266	1.96907	0.000187525	0.00178493
SPAL_0000401600	Hypothetical protein	-4.27791	1.96385	0.000238061	0.00222337
SPAL_0001676100	Hypothetical protein	-4.25441	0.413283	0.00216072	0.0166177
SPAL_0000939900	Hypothetical protein	-4.24567	4.87761	0.000519163	0.00457361
SPAL_0000494925	Hypothetical protein	-4.24126	2.5048	7.67129e-05	0.000784561
SPAL_0001285000	Hypothetical protein	-4.23027	0.38687	0.00242532	0.0184442
SPAL_0000025800	Hypothetical protein	-4.2116	1.64288	0.000481223	0.00426864
SPAL_0001252600	Hypothetical protein	-4.20845	1.77444	0.000306878	0.00280827
SPAL_0000342700	Hypothetical protein	-4.19009	3.08445	0.000473715	0.00421173
SPAL_0000892300	Hypothetical protein	-4.17668	1.60593	0.0027321	0.020481
SPAL_0001019000	Hypothetical protein	-4.12047	0.837194	0.00433647	0.0307729
SPAL_0001546200	Hypothetical protein	-4.11655	0.587487	0.0030241	0.0224086
SPAL_0001220500	Hypothetical protein	-4.1077	1.91253	0.000564758	0.00492651
SPAL_0000722300	Hypothetical protein	-4.09638	1.53228	0.000952557	0.00800161
SPAL_0000091900	Hypothetical protein	-4.09572	0.816471	0.00273436	0.0204847
SPAL_0000347000	Hypothetical protein	-4.09542	6.23572	2.40889e-09	3.86996e-08
SPAL_0000153600	Hypothetical protein	-4.09025	5.60539	3.82293e-09	5.96466e-08
SPAL_0001097400	Hypothetical protein	-4.07712	0.797796	0.00333134	0.0244658
SPAL_0001576500	Hypothetical protein	-4.06946	4.7816	1.74552e-07	2.30221e-06
SPAL_0001293400	Hypothetical protein	-4.05363	4.86456	1.59439e-07	2.11494e-06
SPAL_0000516000	Hypothetical protein	-4.04424	1.62243	0.00544511	0.0374234
SPAL_0000398500	Hypothetical protein	-4.04291	1.73579	0.00201984	0.015698
SPAL_0000945300	Hypothetical protein	-4.03113	1.47331	0.00193013	0.015085
SPAL_0000350800	Hypothetical protein	-4.03004	5.57952	0.00287626	0.0214505
SPAL_0000245500	Hypothetical protein	-3.98273	1.55572	0.00218661	0.0168057
SPAL_0000047900	Hypothetical protein	-3.97164	1.54693	0.0012118	0.00994812
SPAL_0000697200	Hypothetical protein	-3.95715	1.65588	0.000960318	0.00804927
SPAL_0000807400	Hypothetical protein	-3.95173	5.26518	0.00345071	0.0251985
SPAL_0000155300	Hypothetical protein	-3.93877	2.49876	0.000196588	0.00186235
SPAL_0000393700	Hypothetical protein	-3.90178	2.32706	0.000376284	0.00339242
SPAL_0000261600	Hypothetical protein	-3.90011	1.34401	0.00201506	0.0156852
SPAL_0001719800	Hypothetical protein	-3.88561	0.619597	0.00389169	0.0280819
SPAL_0000250600	Hypothetical protein	-3.83465	3.14144	6.96656e-05	0.000716286
SPAL_0001064200	Hypothetical protein	-3.81656	2.0151	0.000522351	0.0045947
SPAL_0000952300	Hypothetical protein	-3.79823	6.9228	1.91646e-07	2.51906e-06
SPAL_0001554800	Hypothetical protein	-3.78209	8.98674	0.0009598	0.00804927
SPAL_0000420800	Hypothetical protein	-3.78049	1.79967	0.00481363	0.0337246
SPAL_0001482600	Hypothetical protein	-3.77973	2.13606	0.00146677	0.0118066
SPAL_0001019900	Hypothetical protein	-3.77317	2.91754	0.00116491	0.00958359
SPAL_0000871500	Hypothetical protein	-3.6956	1.97893	0.00193735	0.0151312
SPAL_0001062125	Hypothetical protein	-3.69114	1.00372	0.00520021	0.0360833
SPAL_0001533700	Hypothetical protein	-3.68606	4.03137	1.91318e-05	0.000211769
SPAL_0001601000	Hypothetical protein	-3.68451	0.825766	0.00627828	0.0424081
SPAL_0000035600	Hypothetical protein	-3.6842	0.641441	0.00594591	0.0404567
SPAL_0001644200	Hypothetical protein	-3.68268	1.61324	0.00164528	0.0130527
SPAL_0000537600	Hypothetical protein	-3.68063	0.430082	0.0063358	0.0427325
SPAL_0001107900	Hypothetical protein	-3.67674	7.60042	0.00281464	0.0210588
SPAL_0000128400	Hypothetical protein	-3.66806	3.41275	0.000180347	0.0017226
SPAL_0001504400	Hypothetical protein	-3.66573	2.94036	0.000172967	0.00166034
SPAL_0001261700	Hypothetical protein	-3.66042	4.34223	0.000306225	0.00280452
SPAL_0000881900	Hypothetical protein	-3.65382	4.29076	1.50523e-05	0.00016806
SPAL_0000892200	Hypothetical protein	-3.63362	2.86895	0.000381109	0.00343058
SPAL_0000958100	Hypothetical protein	-3.61982	3.76553	8.54054e-05	0.000868852
SPAL_0000045400	Hypothetical protein	-3.59791	2.75083	0.000410963	0.00367642
SPAL_0000144300	Hypothetical protein	-3.59732	1.19148	0.0035135	0.0255756
SPAL_0001642200	Hypothetical protein	-3.58649	0.899738	0.00602905	0.0409742
SPAL_0000806700	Hypothetical protein	-3.5774	2.97101	0.000356665	0.00322308
SPAL_0000148200	Hypothetical protein	-3.56516	1.2843	0.00374961	0.0271073
SPAL_0000615700	Hypothetical protein	-3.5586	0.711947	0.00561887	0.0385032
SPAL_0001761500	Hypothetical protein	-3.5425	1.26183	0.00449265	0.0317838
SPAL_0000453600	Hypothetical protein	-3.49714	1.71067	0.00238038	0.0181263
SPAL_0001757300	Hypothetical protein	-3.49229	2.7748	0.000418581	0.00374168
SPAL_0000914000	Hypothetical protein	-3.46105	0.620845	0.00685246	0.0456055
SPAL_0000552600	Hypothetical protein	-3.45485	4.95965	6.79202e-07	8.52097e-06
SPAL_0001332400	Hypothetical protein	-3.45064	1.74783	0.00236771	0.0180417
SPAL_0001220900	Hypothetical protein	-3.42852	1.15407	0.00644725	0.0433074
SPAL_0001145100	Hypothetical protein	-3.3108	5.16219	9.76436e-05	0.000984693
SPAL_0001639900	Hypothetical protein	-3.27036	2.09819	0.0070765	0.0468808
SPAL_0001732300	Hypothetical protein	-3.26907	3.49484	0.000255139	0.00236221
SPAL_0000610700	Hypothetical protein	-3.26286	2.94021	0.00438107	0.0310704
SPAL_0000242600	Hypothetical protein	-3.2563	2.73678	0.00111736	0.00922523
SPAL_0001584800	Hypothetical protein	-3.24866	2.41923	0.00185484	0.0145937
SPAL_0001408700	Hypothetical protein	-3.23691	2.1221	0.0026599	0.0200046
SPAL_0001276700	Hypothetical protein	-3.19799	2.61218	0.00432766	0.0307482
SPAL_0001107200	Hypothetical protein	-3.19546	3.07349	0.000992063	0.00826491
SPAL_0001063800	Hypothetical protein	-3.17942	2.0701	0.00345643	0.0252243
SPAL_0000889100	Hypothetical protein	-3.14863	2.48867	0.00188899	0.0148234
SPAL_0001491500	Hypothetical protein	-3.14334	2.99785	0.000885658	0.00747767
SPAL_0000745700	Hypothetical protein	-3.13744	7.29327	1.25988e-05	0.000141485
SPAL_0001425400	Hypothetical protein	-3.13732	1.67207	0.00504179	0.0351315
SPAL_0001485800	Hypothetical protein	-3.12673	2.68315	0.00142775	0.0115246
SPAL_0000436600	Hypothetical protein	-3.1203	2.06424	0.00400179	0.0286973
SPAL_0001589500	Hypothetical protein	-3.08345	3.74819	0.000296228	0.00271942
SPAL_0000804200	Hypothetical protein	-3.0619	2.2856	0.00572608	0.0391452
SPAL_0000377200	Hypothetical protein	-3.04797	6.82282	0.000989546	0.0082524
SPAL_0001457600	Hypothetical protein	-3.04319	6.87975	9.97922e-06	0.0001135
SPAL_0000288500	Hypothetical protein	-3.02826	2.99411	0.00110102	0.00909678
SPAL_0001642300	Hypothetical protein	-3.01341	3.88337	0.00211057	0.016297
SPAL_0000316400	Hypothetical protein	-3.00583	5.34599	1.07292e-05	0.000121552
SPAL_0000669800	Hypothetical protein	-2.96128	2.42442	0.00363311	0.0263144
SPAL_0001126600	Hypothetical protein	-2.95847	4.20784	0.00590367	0.040264
SPAL_0001553900	Hypothetical protein	-2.95209	5.61987	0.000115644	0.00114623
SPAL_0001672200	Hypothetical protein	-2.94484	2.91565	0.00261366	0.0196953
SPAL_0000466300	Hypothetical protein	-2.93359	6.08246	2.25491e-05	0.00024676
SPAL_0000092000	Hypothetical protein	-2.92329	1.82908	0.00748561	0.0492526
SPAL_0001083400	Hypothetical protein	-2.91762	3.07814	0.00344399	0.0251653
SPAL_0000741700	Hypothetical protein	-2.88965	1.9497	0.00680913	0.0454217
SPAL_0001003500	Hypothetical protein	-2.85787	2.13781	0.00606181	0.041152
SPAL_0001426100	Hypothetical protein	-2.80903	2.81405	0.00420326	0.0299933
SPAL_0001021300	Hypothetical protein	-2.79648	5.31047	1.62847e-05	0.00018112
SPAL_0001681900	Hypothetical protein	-2.7953	4.81134	0.00413978	0.0296134
SPAL_0000760900	Hypothetical protein	-2.72326	3.06392	0.00556711	0.0381938
SPAL_0000565500	Hypothetical protein	-2.71644	4.48447	0.000143278	0.00139621
SPAL_0000739400	Hypothetical protein	-2.70335	2.61459	0.00498218	0.0347581
SPAL_0000070000	Hypothetical protein	-2.64934	6.06929	2.99498e-05	0.000322861
SPAL_0001572800	Hypothetical protein	-2.61692	7.19444	0.00013078	0.00128138
SPAL_0001098500	Hypothetical protein	-2.61162	4.36542	0.000383957	0.00345353
SPAL_0000539500	Hypothetical protein	-2.56875	6.46951	2.2666e-05	0.000247805
SPAL_0001096700	Hypothetical protein	-2.55903	3.94731	0.004318	0.0306984
SPAL_0000194900	Hypothetical protein	-2.54252	4.25656	0.00104027	0.00861946
SPAL_0000353400	Hypothetical protein	-2.53141	4.4854	0.00307386	0.0227183
SPAL_0000262100	Hypothetical protein	-2.42607	4.17248	0.00530309	0.0365777
SPAL_0001170400	Hypothetical protein	-2.42468	3.22752	0.00656772	0.0440144
SPAL_0000954800	Hypothetical protein	-2.39601	6.73546	0.000953526	0.00800394
SPAL_0001586100	Hypothetical protein	-2.33361	4.48162	0.000885145	0.00747767
SPAL_0001076600	Hypothetical protein	-2.2857	4.65101	0.000921796	0.00776012
SPAL_0001158900	Hypothetical protein	-2.25195	7.491	0.000992476	0.00826491
SPAL_0000387800	Hypothetical protein	-2.21608	7.1098	0.000977594	0.00817631
SPAL_0001170700	Hypothetical protein	-2.13549	4.70112	0.00149764	0.0120442
SPAL_0000253800	Hypothetical protein	-2.04174	6.56415	0.00399741	0.0286915
SPAL_0000291200	Hypothetical protein	-1.95914	6.00746	0.000436382	0.00388878
SPAL_0000809900	Hypothetical protein	-1.95747	6.86813	0.00243843	0.0185196
SPAL_0001565500	Hypothetical protein	-1.83481	5.07396	0.00447047	0.0316462
SPAL_0001101700	Hypothetical protein	-1.62301	5.83057	0.00456811	0.0322387
SPAL_0000954500	Innexin family-containing protein	-2.42836	4.29055	0.0012127	0.00994842
SPAL_0001646500	Innexin family-containing protein	-2.39597	6.45009	0.000500666	0.00443431
SPAL_0000132800	Integrase, catalytic core domain and Ribonuclease H-like domain-containing protein	-5.85742	5.00003	2.10116e-13	4.87056e-12
SPAL_0001509400	Integrase, catalytic core domain and Ribonuclease H-like domain-containing protein	-2.03646	6.49838	0.000553558	0.00484709
SPAL_0001544200	Intermediate filament protein family and Intermediate filament, ifa/ifb family-containing protein	-2.10998	6.02522	0.00469591	0.0330387
SPAL_0000472200	Kunitz-type protease inhibitor 3	-3.02741	4.62946	0.00288565	0.0214928
SPAL_0000231700	Kynurenine 3-monooxygenase	-2.43276	4.42712	0.00338854	0.0248071
SPAL_0000802900	Laminin B type IV domain and EGF-like, laminin domain and Low-density lipoprotein (LDL) receptor class A repeat and Immunoglobulin subtype 2 domain and Immunoglobulin subtype domain and Immunoglobulin-like domain and Immunoglobulin I-set domain and Immunoglobulin-like fold domain and Laminin B, subgroup domain-containing protein	-2.84122	6.4335	3.26293e-05	0.000349143
SPAL_0001640100	Laminin subunit alpha-2	-2.56107	5.8327	3.9761e-05	0.000420398
SPAL_0000242400	Laminin subunit alpha-5	-2.21036	5.67718	0.000321964	0.00293241
SPAL_0000597400	Laminin subunit beta-1	-1.91007	6.26863	0.000942191	0.0079203
SPAL_0000067200	Laminin subunit gamma-1	-2.16199	6.57135	0.000472833	0.00420712
SPAL_0000211900	Lipase EstA/Esterase EstB family-containing protein	-6.60546	6.23817	4.9841e-18	1.62856e-16
SPAL_0000079500	Lipase EstA/Esterase EstB family-containing protein	-2.69089	2.46481	0.00714349	0.0472704
SPAL_0001176800	Lipase, class 3 family-containing protein	-5.71453	7.39528	1.01495e-10	1.8459e-09
SPAL_0001158500	Lipase, class 3 family-containing protein	-3.5763	6.13704	5.00253e-09	7.6743e-08
SPAL_0000379900	Lipase, class 3 family-containing protein	-3.26204	4.37613	5.78855e-05	0.000601583
SPAL_0000109800	Lipase, class 3 family-containing protein	-3.18163	6.10106	1.27897e-07	1.72222e-06
SPAL_0000530900	Lipase, GDSL domain and SGNH hydrolase-type esterase domain-containing protein	-6.68591	6.81961	2.00783e-15	5.55611e-14
SPAL_0000520500	Lipid-binding serum glycoprotein, C-terminal domain and Lipid-binding serum glycoprotein, N-terminal domain and Bactericidal permeability-increasing protein, alpha/beta domain-containing protein	-4.12473	7.21687	3.14099e-08	4.43071e-07
SPAL_0001685800	Lipid-binding serum glycoprotein, N-terminal domain and Bactericidal permeability-increasing protein, alpha/beta domain-containing protein	-3.37672	5.13481	1.24029e-06	1.51333e-05
SPAL_0001709500	Mannose-6-phosphate isomerase	-2.80602	4.18516	0.000303297	0.0027799
SPAL_0000981900	MD-2-related lipid-recognition domain and Immunoglobulin E-set domain-containing protein	-8.30323	5.3608	2.41695e-18	8.16308e-17
SPAL_0000052100	MD-2-related lipid-recognition domain and Immunoglobulin E-set domain-containing protein	-5.64726	5.12961	3.89187e-13	8.79244e-12
SPAL_0000398200	Metallopeptidase, catalytic domain-containing protein	-12.0137	2.66253	2.47052e-09	3.95797e-08
SPAL_0000490400	Methyltransferase domain-containing protein	-5.76868	1.46496	0.00220072	0.0168917
SPAL_0001004100	Mitochondrial pyruvate carrier 2	-1.83942	5.76644	0.00144274	0.0116237
SPAL_0000819500	Molybdenum cofactor biosynthesis protein 1	-2.30111	3.98173	0.00303055	0.0224276
SPAL_0001658900	MSP domain and PapD-like domain-containing protein	-5.84363	9.23517	1.00793e-11	2.00322e-10
SPAL_0001658400	MSP domain and PapD-like domain-containing protein	-5.76858	8.94289	7.40482e-11	1.36827e-09
SPAL_0001046000	MSP domain and PapD-like domain-containing protein	-5.44466	7.51547	1.84737e-10	3.3027e-09
SPAL_0000153900	MSP domain and PapD-like domain-containing protein	-5.34155	4.65008	1.11875e-10	2.01881e-09
SPAL_0001759200	MSP domain and PapD-like domain-containing protein	-5.00216	2.40766	6.86864e-05	0.000706846
SPAL_0000089700	MSP domain and PapD-like domain-containing protein	-4.94806	4.06033	1.59224e-07	2.11452e-06
SPAL_0000652400	MSP domain and PapD-like domain-containing protein	-4.58799	1.28665	0.000750423	0.00642497
SPAL_0000720000	MSP domain and PapD-like domain-containing protein	-4.53123	6.86654	2.27777e-09	3.66949e-08
SPAL_0000370400	MSP domain and PapD-like domain-containing protein	-4.53039	2.61621	0.000112287	0.00111679
SPAL_0001359700	MSP domain and PapD-like domain-containing protein	-4.39786	4.62271	2.97783e-08	4.22632e-07
SPAL_0001065300	MSP domain and PapD-like domain-containing protein	-4.37174	4.0933	6.1226e-07	7.69783e-06
SPAL_0001236700	MSP domain and PapD-like domain-containing protein	-4.10812	3.65328	8.10021e-05	0.000826236
SPAL_0000896200	MSP domain and PapD-like domain-containing protein	-3.75246	2.38211	0.00139281	0.0112583
SPAL_0001065400	MSP domain and PapD-like domain-containing protein	-3.7018	4.35198	2.09235e-05	0.00022984
SPAL_0000176000	MSP domain and PapD-like domain-containing protein	-3.2926	1.88354	0.00254082	0.0192365
SPAL_0000530600	Muscle segmentation homeobox	-4.92724	0.662534	0.000863861	0.00730964
SPAL_0000774500	Mutagen-sensitive 301	-2.07712	5.10394	0.00115823	0.00954222
SPAL_0000469400	Mutagen-sensitive 301	-1.87246	5.107	0.00430114	0.0306162
SPAL_0000787500	MutS protein homolog 4	-3.05497	4.42782	0.000139882	0.00136657
SPAL_0000294600	Myc-type, basic helix-loop-helix (bHLH) domain-containing protein	-3.79413	3.47619	0.000208599	0.00196968
SPAL_0001383600	Myc-type, basic helix-loop-helix (bHLH) domain-containing protein	-3.55009	1.15252	0.00701369	0.0465982
SPAL_0001075500	Myosin heavy chain	-2.53015	6.17143	0.000892005	0.00752576
SPAL_0001758700	Myosin heavy chain 95F	-2.1018	4.37235	0.00505798	0.0352231
SPAL_0000122400	N-acetyllactosaminide beta-1,3-N-acetylglucosaminyltransferase	-4.03559	1.72985	0.00112401	0.00927348
SPAL_0000598200	N-acylethanolamine-hydrolyzing acid amidase	-6.37211	6.12148	8.52133e-19	2.98685e-17
SPAL_0000304000	N-acylethanolamine-hydrolyzing acid amidase	-2.84406	6.68942	2.9333e-05	0.00031708
SPAL_0000741200	NAD-dependent epimerase/dehydratase domain and NAD(P)-binding domain-containing protein	-4.10681	6.13462	5.27891e-09	8.08758e-08
SPAL_0000229000	NAD-dependent malic enzyme, mitochondrial	-1.94654	5.04703	0.00201864	0.015698
SPAL_0001276000	NADP-dependent malic enzyme, mitochondrial	-3.91099	3.09386	6.15402e-05	0.000636705
SPAL_0001503400	Nematode cuticle collagen, N-terminal domain and Collagen triple helix repeat-containing protein	-8.05425	10.3325	0.00219583	0.0168653
SPAL_0000431600	Nematode cuticle collagen, N-terminal domain and Collagen triple helix repeat-containing protein	-7.39143	7.5221	3.92825e-07	5.0319e-06
SPAL_0000030000	Nematode cuticle collagen, N-terminal domain and Collagen triple helix repeat-containing protein	-7.37404	8.52464	0.0039985	0.0286915
SPAL_0001588600	Nematode cuticle collagen, N-terminal domain and Collagen triple helix repeat-containing protein	-7.00197	9.78942	0.000410503	0.00367515
SPAL_0001132600	Nematode cuticle collagen, N-terminal domain and Collagen triple helix repeat-containing protein	-5.57987	6.30579	0.00257198	0.0194445
SPAL_0001683300	Nematode cuticle collagen, N-terminal domain and Collagen triple helix repeat-containing protein	-4.76415	5.85122	0.00718748	0.0475344
SPAL_0000423100	Nematode cuticle collagen, N-terminal domain and Collagen triple helix repeat-containing protein	-4.58551	5.06413	0.00635872	0.0428371
SPAL_0001376300	Nematode cuticle collagen, N-terminal domain and Collagen triple helix repeat-containing protein	-4.34469	5.75789	0.00517183	0.0359079
SPAL_0000476800	Nematode cuticle collagen, N-terminal domain and Collagen triple helix repeat-containing protein	-3.63311	3.40639	0.00652426	0.0437485
SPAL_0001374200	Nematode cuticle collagen, N-terminal domain and Collagen triple helix repeat-containing protein	-3.41793	7.20067	0.000222227	0.00208983
SPAL_0001698300	Nematode cuticle collagen, N-terminal domain and Collagen triple helix repeat-containing protein	-2.99922	7.27623	0.000906098	0.00763909
SPAL_0000563100	Nematode cuticle collagen, N-terminal domain-containing protein	-8.3701	11.4204	2.12588e-05	0.000233081
SPAL_0001381900	Nematode cuticle collagen, N-terminal domain-containing protein	-6.38152	9.51189	0.00342604	0.0250499
SPAL_0001715900	Nematode fatty acid retinoid binding family-containing protein	-5.85355	6.34794	3.35255e-15	9.08171e-14
SPAL_0000578200	Nematode fatty acid retinoid binding family-containing protein	-3.76463	1.21461	0.00346012	0.0252353
SPAL_0000038500	Netrin domain and Proteinase inhibitor I35, tissue inhibitor of metalloproteinase family and Tissue inhibitor of metalloproteinases-like, OB-fold domain-containing protein	-3.67519	4.41555	2.74728e-06	3.28283e-05
SPAL_0000422900	Netrin domain and Proteinase inhibitor I35, tissue inhibitor of metalloproteinase family and Tissue inhibitor of metalloproteinases-like, OB-fold domain-containing protein	-2.70591	4.28776	0.000405075	0.00362936
SPAL_0001690500	No extended memory	-2.95731	2.79567	0.00323427	0.0238133
SPAL_0000374700	No mechanoreceptor potential A	-3.17991	6.19006	8.95356e-05	0.000908472
SPAL_0000911100	No mechanoreceptor potential A	-2.03314	6.798	0.00464689	0.0327548
SPAL_0001575000	Nuclear hormone receptor FTZ-F1 beta	-2.40063	3.51725	0.00740474	0.048776
SPAL_0001018900	Nucleoside phosphorylase domain and Uridine phosphorylase, eukaryotic family-containing protein	-3.00173	7.40467	3.16134e-05	0.000339844
SPAL_0000824100	Nucleotide-diphospho-sugar transferase family-containing protein	-3.10108	1.70419	0.00507539	0.0353067
SPAL_0000704100	PAN-1 domain and Apple-like domain-containing protein	-2.79641	3.2273	0.00169817	0.0134447
SPAL_0000313500	PapD-like domain-containing protein	-4.71741	1.41317	0.000328204	0.0029822
SPAL_0000229900	PDZ domain-containing protein	-4.14605	0.312014	0.00284888	0.0212875
SPAL_0001741800	PDZ domain-containing protein	-4.0844	4.70613	1.68486e-07	2.22728e-06
SPAL_0000398300	Peptidase M13, C-terminal domain and Metallopeptidase, catalytic domain-containing protein	-13.4021	4.04498	9.65387e-15	2.52068e-13
SPAL_0001644600	Peptidase M13, C-terminal domain and Metallopeptidase, catalytic domain-containing protein	-5.80287	1.90232	1.75219e-05	0.00019432
SPAL_0000893900	Peptidase M14, carboxypeptidase A domain and Proteinase inhibitor, carboxypeptidase propeptide domain and ShKT domain and Proteinase inhibitor, propeptide domain-containing protein	-4.00183	1.91466	0.00160342	0.0127821
SPAL_0001733900	Peptidase M14, carboxypeptidase A domain-containing protein	-4.76756	1.46256	0.000265074	0.00244897
SPAL_0000934700	Peptidase S1 domain and Peptidase S1A, chymotrypsin-type family and Trypsin-like cysteine/serine peptidase domain-containing protein	-8.07528	5.45171	7.22304e-18	2.34031e-16
SPAL_0000934600	Peptidase S1 domain and Peptidase S1A, chymotrypsin-type family and Trypsin-like cysteine/serine peptidase domain-containing protein	-7.89085	6.69114	9.02456e-19	3.15369e-17
SPAL_0000554200	Peptidase S28 family-containing protein	-2.48487	3.84985	0.00256157	0.0193785
SPAL_0000504200	Peptidyl-prolyl cis-trans isomerase, FKBP-type, domain-containing protein	-3.74823	1.45883	0.0023243	0.0177695
SPAL_0000225300	Peptidyl-prolyl cis-trans isomerase, FKBP-type, domain-containing protein	-3.49646	3.46222	0.000187643	0.00178493
SPAL_0001392100	Peptidyl-prolyl cis-trans isomerase, FKBP-type, domain-containing protein	-1.98985	6.03626	0.000349542	0.00316366
SPAL_0000000700	Phosphate-regulating neutral endopeptidase	-13.5669	4.20887	7.46254e-11	1.3767e-09
SPAL_0000873400	Phosphate-regulating neutral endopeptidase	-8.9157	6.55088	1.79442e-20	7.01219e-19
SPAL_0000445300	Phosphate-regulating neutral endopeptidase	-8.28132	5.33901	1.4963e-15	4.17053e-14
SPAL_0001402300	Phosphate-regulating neutral endopeptidase	-6.02947	3.41837	3.53151e-07	4.54888e-06
SPAL_0001402000	Phosphate-regulating neutral endopeptidase	-5.64023	1.7441	1.9745e-05	0.000217722
SPAL_0001334200	Phosphate-regulating neutral endopeptidase	-5.42996	2.10636	8.17417e-06	9.35224e-05
SPAL_0001498000	Phosphate-regulating neutral endopeptidase	-4.98183	0.162053	0.00170554	0.0134938
SPAL_0001208900	Phosphate-regulating neutral endopeptidase	-4.41186	3.49214	3.35815e-06	3.97121e-05
SPAL_0001338500	Phosphate-regulating neutral endopeptidase	-4.08005	0.24308	0.00399023	0.0286677
SPAL_0000023200	Phosphate-regulating neutral endopeptidase	-4.00278	0.167646	0.00661769	0.0443236
SPAL_0001710300	Phosphate-regulating neutral endopeptidase	-2.8178	2.52145	0.00509438	0.0354127
SPAL_0000783000	Phosphate-regulating neutral endopeptidase	-2.58918	2.86016	0.00536296	0.0369301
SPAL_0001208700	Phosphate-regulating neutral endopeptidase	-2.40112	5.24976	0.000170383	0.00164073
SPAL_0000818700	Phospholipase A2 domain-containing protein	-6.57561	0.784644	0.000102402	0.00102909
SPAL_0000215800	Phosphoserine aminotransferase	-2.6961	5.78974	9.38261e-06	0.00010703
SPAL_0001410800	Plectin repeat-containing protein	-2.37924	4.79871	0.00650011	0.0436118
SPAL_0001273800	PMP-22/EMP/MP20/Claudin superfamily-containing protein	-2.17004	4.43362	0.00592267	0.0403698
SPAL_0001302300	Poly(U)-specific endoribonuclease	-1.79354	6.90166	0.00522333	0.0361963
SPAL_0001302100	Poly(U)-specific endoribonuclease	-1.63988	6.15429	0.00565126	0.0387022
SPAL_0000330000	Programmed cell death protein 6	-5.22275	3.53956	1.82595e-07	2.40282e-06
SPAL_0001453400	Prolyl 4-hydroxylase alpha-related protein PH4[alpha]EFB	-2.17096	5.08277	0.00266258	0.0200117
SPAL_0001024300	Prolyl 4-hydroxylase alpha-related protein PH4[alpha]EFB	-1.85287	5.51475	0.00465058	0.0327608
SPAL_0000680200	Properdin	-4.1195	2.60608	0.000166592	0.00160581
SPAL_0000062500	Properdin	-3.92451	5.19045	6.32608e-06	7.31006e-05
SPAL_0000933000	Proteasome activator complex subunit 4B	-5.11054	6.50933	2.92848e-11	5.58973e-10
SPAL_0000822500	Protein daughterless	-2.03519	4.64164	0.00353281	0.0256845
SPAL_0001417000	Protein giant	-2.59823	4.09388	0.00164268	0.0130411
SPAL_0000906400	Protein kinase domain and Protein kinase-like domain-containing protein	-4.75361	2.01801	5.59444e-05	0.000582981
SPAL_0000284000	Protein kinase domain and Protein kinase-like domain-containing protein	-4.60382	6.914	1.8801e-09	3.04582e-08
SPAL_0000491500	Protein kinase domain and Serine/threonine- /dual specificity protein kinase, catalytic domain and Protein kinase-like domain-containing protein	-6.24996	4.62754	2.49605e-12	5.28787e-11
SPAL_0001421500	Protein kinase domain and Serine/threonine- /dual specificity protein kinase, catalytic domain and Protein kinase-like domain-containing protein	-4.61017	0.745983	0.00121055	0.0099449
SPAL_0001551700	Protein kinase domain and Serine/threonine- /dual specificity protein kinase, catalytic domain and Protein kinase-like domain-containing protein	-2.87574	2.0267	0.00645243	0.043317
SPAL_0001576700	Protein kinase domain and Serine/threonine- /dual specificity protein kinase, catalytic domain and Protein kinase-like domain-containing protein	-2.80177	2.53664	0.00524593	0.0362865
SPAL_0001173400	Protein kinase-like domain and Uncharacterised oxidoreductase Dhs-27 family and CHK kinase-like domain-containing protein	-3.76296	2.56809	0.000351888	0.0031824
SPAL_0000082825	Protein kinase-like domain-containing protein	-2.97258	1.82273	0.00539609	0.0371306
SPAL_0000380100	Protein mesh	-3.42843	3.53955	0.00409331	0.0292991
SPAL_0000288300	Protein of unknown function DUF1057 family-containing protein	-2.57579	2.7622	0.00684129	0.0455574
SPAL_0001236000	Protein of unknown function DUF1459 family-containing protein	-6.13614	2.54023	0.000309413	0.00282477
SPAL_0000608100	Protein of unknown function DUF236 family-containing protein	-4.76061	4.22269	1.5493e-07	2.06223e-06
SPAL_0000585600	Protein of unknown function DUF236 family-containing protein	-4.38755	2.99598	1.63254e-05	0.000181398
SPAL_0000649600	Protein of unknown function DUF236 family-containing protein	-1.86535	4.7801	0.00754969	0.0496177
SPAL_0000885800	Protein of unknown function DUF2650 family-containing protein	-1.71295	5.4256	0.00494176	0.0345177
SPAL_0000138000	Protein of unknown function DUF273 family-containing protein	-3.96884	1.41149	0.00133217	0.0108059
SPAL_0001209800	Protein of unknown function DUF273 family-containing protein	-3.39926	1.53318	0.00419254	0.0299553
SPAL_0000542000	Protein of unknown function DUF856, Caenorhabditis species family-containing protein	-4.84639	5.8291	6.76301e-12	1.37001e-10
SPAL_0000422700	Protein sine oculis	-2.96629	2.11249	0.00479981	0.0336685
SPAL_0001157400	Protein ultraspiracle	-3.59283	1.0523	0.00529706	0.0365579
SPAL_0001436300	Protein ultraspiracle	-2.23205	4.05562	0.00495671	0.0346013
SPAL_0001435700	Protein Wnt-4	-3.23008	2.40334	0.002043	0.0158493
SPAL_0001138600	Protein-tyrosine phosphatase, receptor/non-receptor type domain and Protein-tyrosine/Dual specificity phosphatase domain and Protein-tyrosine phosphatase, catalytic domain-containing protein	-4.40481	2.66254	6.06327e-05	0.000628439
SPAL_0001318400	Protein-tyrosine phosphatase, receptor/non-receptor type domain and Protein-tyrosine/Dual specificity phosphatase domain and Protein-tyrosine phosphatase, catalytic domain-containing protein	-3.77626	2.34239	0.00051529	0.00454642
SPAL_0000127200	Protein-tyrosine phosphatase, receptor/non-receptor type domain and Protein-tyrosine/Dual specificity phosphatase domain and Protein-tyrosine phosphatase, catalytic domain-containing protein	-3.57678	2.59413	0.000820331	0.00696168
SPAL_0001373300	Protein-tyrosine phosphatase, receptor/non-receptor type domain and Protein-tyrosine/Dual specificity phosphatase domain and Protein-tyrosine phosphatase, catalytic domain-containing protein	-3.48272	3.54438	0.000121782	0.00120192
SPAL_0000643900	Protein-tyrosine phosphatase, receptor/non-receptor type domain and Protein-tyrosine/Dual specificity phosphatase domain and Protein-tyrosine phosphatase, catalytic domain-containing protein	-3.34567	1.29387	0.00574018	0.0392184
SPAL_0001110200	Protein-tyrosine phosphatase, receptor/non-receptor type domain and Protein-tyrosine/Dual specificity phosphatase domain and Protein-tyrosine phosphatase, catalytic domain-containing protein	-3.29025	1.94374	0.00357674	0.0259387
SPAL_0000654100	Protein-tyrosine phosphatase, receptor/non-receptor type domain and Protein-tyrosine/Dual specificity phosphatase domain and Protein-tyrosine phosphatase, catalytic domain-containing protein	-3.13061	3.01248	0.00109388	0.00904421
SPAL_0001335300	Protein-tyrosine phosphatase, receptor/non-receptor type domain and Protein-tyrosine/Dual specificity phosphatase domain and Protein-tyrosine phosphatase, catalytic domain-containing protein	-2.844	3.25262	0.00288061	0.0214691
SPAL_0001212300	Protein-tyrosine phosphatase, receptor/non-receptor type domain and Protein-tyrosine/Dual specificity phosphatase domain and Protein-tyrosine phosphatase, catalytic domain-containing protein	-2.65112	2.97815	0.00365015	0.0264214
SPAL_0000913900	Protein-tyrosine phosphatase, receptor/non-receptor type domain and Protein-tyrosine/Dual specificity phosphatase domain and Protein-tyrosine phosphatase, catalytic domain-containing protein	-2.64564	3.10582	0.00409004	0.0292938
SPAL_0001235100	Protein-tyrosine phosphatase, receptor/non-receptor type domain and Protein-tyrosine/Dual specificity phosphatase domain and Protein-tyrosine phosphatase, catalytic domain-containing protein	-2.56969	2.80019	0.00570126	0.0390216
SPAL_0001056700	Proteolipid membrane potential modulator family-containing protein	-7.16829	1.3675	1.35648e-05	0.000152039
SPAL_0001662000	Purine nucleoside phosphorylase	-2.34439	5.65243	0.000100254	0.00100925
SPAL_0000748900	Reeler domain-containing protein	-4.62368	2.4084	0.00737229	0.0486453
SPAL_0001449000	Reverse transcriptase domain and DNA breaking-rejoining enzyme, catalytic core domain and Integrase-like, catalytic core domain and Integrase/recombinase, N-terminal domain-containing protein	-2.58125	9.97735	0.000229833	0.00215099
SPAL_0000209700	Reverse transcriptase domain and Integrase, catalytic core domain and Zinc finger, CCHC-type domain and Ribonuclease H-like domain and Aspartic peptidase domain-containing protein	-4.61939	4.47196	1.28717e-08	1.87989e-07
SPAL_0001458300	Reverse transcriptase domain and Integrase, catalytic core domain and Zinc finger, CCHC-type domain and Ribonuclease H-like domain and Peptidase A2A, retrovirus RVP subgroup domain and Aspartic peptidase domain-containing protein	-6.498	8.22297	8.57054e-15	2.25308e-13
SPAL_0000792500	Reverse transcriptase domain-containing protein	-2.55986	6.69908	8.34928e-05	0.000850142
SPAL_0001578000	Rh30-like protein	-3.07867	4.83058	8.17421e-06	9.35224e-05
SPAL_0001318300	Ribonuclease H domain and Ribonuclease H-like domain-containing protein	-5.82389	1.52527	4.15419e-05	0.000438827
SPAL_0000133800	RNA recognition motif domain and Nucleotide-binding, alpha-beta plait domain-containing protein	-1.57113	6.01678	0.00528257	0.0365015
SPAL_0001467400	S-adenosylmethionine synthase	-2.90107	6.97581	7.69977e-05	0.000786777
SPAL_0000124700	Saposin B domain and Saposin-like domain-containing protein	-9.43954	6.81337	2.165e-22	9.37923e-21
SPAL_0001669000	Saposin B domain and Saposin-like domain-containing protein	-9.28018	7.13555	2.42062e-18	8.16308e-17
SPAL_0001681700	Saposin B domain and Saposin-like domain-containing protein	-8.26933	10.0095	7.07408e-14	1.71184e-12
SPAL_0001481500	Saposin B domain and Saposin-like domain-containing protein	-4.29424	7.89121	1.19862e-07	1.62157e-06
SPAL_0001668900	Saposin B domain and Saposin-like domain-containing protein	-3.84029	5.60092	1.26797e-08	1.85418e-07
SPAL_0001481700	Saposin B domain and Saposin-like domain-containing protein	-3.35559	4.02133	0.000171698	0.0016509
SPAL_0001481600	Saposin B domain and Saposin-like domain-containing protein	-3.15751	4.42639	0.000250717	0.00232562
SPAL_0001578900	Saposin B domain and Saposin-like domain-containing protein	-2.87989	7.31677	2.93587e-05	0.00031708
SPAL_0001481800	Saposin B domain-containing protein	-4.99817	4.19409	1.13633e-08	1.66589e-07
SPAL_0000340600	Saposin-like type B, 1 domain and Saposin-like type B, 2 domain and Saposin B domain and Saposin-like domain-containing protein	-6.18168	8.82491	1.18016e-13	2.79159e-12
SPAL_0001053000	Saposin-like type B, 2 domain and Saposin B domain and Saposin-like domain-containing protein	-6.59931	6.69048	3.15552e-15	8.58809e-14
SPAL_0000460700	Scarecrow	-2.92942	3.13346	0.00138567	0.0112084
SPAL_0001042200	SEA domain and Epidermal growth factor-like domain and EGF-like calcium-binding domain and von Willebrand factor, type A domain and Insulin-like growth factor binding protein, N-terminal domain-containing protein	-3.66644	5.1277	3.66859e-05	0.000390024
SPAL_0000802800	SEA domain and Low-density lipoprotein (LDL) receptor class A repeat and Immunoglobulin-like domain and Immunoglobulin-like fold domain-containing protein	-3.49744	3.53527	8.99773e-05	0.000911852
SPAL_0000591800	Serine/threonine-protein kinase polo	-3.06798	4.88449	1.10498e-05	0.000125062
SPAL_0000591700	Serine/threonine-protein kinase polo	-2.92494	5.16436	1.17029e-05	0.000132195
SPAL_0000643700	Serine/threonine-protein phosphatase 5	-4.32554	4.10461	9.41071e-07	1.17047e-05
SPAL_0001355500	Serine/threonine-protein phosphatase PP1-beta catalytic subunit	-5.22272	5.43181	1.88067e-11	3.64383e-10
SPAL_0000228200	Serine/threonine-protein phosphatase PP1-beta catalytic subunit	-3.85487	1.87482	0.000547771	0.00480359
SPAL_0000983800	SH2 domain and p53-like transcription factor, DNA-binding domain and EF-hand domain pair-containing protein	-3.19157	4.55608	0.00480583	0.0336903
SPAL_0000604800	ShKT domain-containing protein	-11.9259	2.57649	6.84595e-10	1.1594e-08
SPAL_0000044500	ShKT domain-containing protein	-11.7558	2.40812	1.81213e-09	2.93982e-08
SPAL_0000141700	ShKT domain-containing protein	-9.51208	4.61935	3.18307e-18	1.07031e-16
SPAL_0000455700	ShKT domain-containing protein	-7.92645	4.79529	1.6142e-16	4.86235e-15
SPAL_0001495400	ShKT domain-containing protein	-7.42422	4.93907	5.93711e-17	1.84609e-15
SPAL_0000481000	ShKT domain-containing protein	-6.80034	4.55725	1.48249e-13	3.47124e-12
SPAL_0000366400	ShKT domain-containing protein	-6.33385	3.40373	5.83144e-07	7.35576e-06
SPAL_0001427400	ShKT domain-containing protein	-4.8483	3.72684	1.11296e-06	1.36373e-05
SPAL_0001044800	ShKT domain-containing protein	-4.12972	7.11463	5.31995e-07	6.73259e-06
SPAL_0001588000	Short-chain specific acyl-CoA dehydrogenase, mitochondrial	-1.73637	5.43981	0.0046986	0.0330387
SPAL_0001409700	Small GTPase superfamily and Small GTPase superfamily, Rho type and P-loop containing nucleoside triphosphate hydrolase domain-containing protein	-4.1553	0.311765	0.00458444	0.0323343
SPAL_0000017900	Small GTPase superfamily, Ras type-containing protein	-2.6586	4.69089	0.00013094	0.00128138
SPAL_0001291600	Sodium- and chloride-dependent creatine transporter 1	-3.29168	3.92883	0.00205193	0.0158973
SPAL_0001551200	Sodium-dependent dopamine transporter	-3.38883	3.35944	0.000174264	0.0016714
SPAL_0000895000	Sodium-dependent dopamine transporter	-2.14715	4.90662	0.00105651	0.00874782
SPAL_0001358700	Sodium/calcium exchanger 2	-2.29577	5.99119	0.000572056	0.00497891
SPAL_0001751800	Sodium/potassium-transporting ATPase subunit beta family-containing protein	-5.75993	1.46322	4.61392e-05	0.000485175
SPAL_0000108400	Sodium/sulphate symporter family-containing protein	-2.84676	3.99653	0.000801127	0.00680369
SPAL_0000302800	Speckle-type POZ protein-like	-4.58846	0.331709	0.0023415	0.0178891
SPAL_0000508600	Sphingomyelin phosphodiesterase	-7.45471	5.31429	7.84293e-17	2.41274e-15
SPAL_0000507900	Sphingomyelin phosphodiesterase	-6.20424	4.07153	5.73084e-09	8.72219e-08
SPAL_0000508000	Sphingomyelin phosphodiesterase	-5.4591	2.85534	3.17895e-05	0.000341103
SPAL_0000412300	Sulfotransferase 6B1	-3.38306	2.74771	0.0013225	0.0107425
SPAL_0001427600	Synaptobrevin domain-containing protein	-6.85108	1.05927	5.24478e-05	0.000548521
SPAL_0000764200	TB2/DP1/HVA22-related protein family-containing protein	-1.92306	6.47457	0.000987304	0.00823964
SPAL_0001328500	Thioredoxin-like fold domain-containing protein	-2.85371	3.91146	0.00195547	0.0152625
SPAL_0000798100	Thrombospondin, type 1 repeat and Apple-like domain-containing protein	-4.48272	4.33841	6.83565e-08	9.42407e-07
SPAL_0000238100	Transcription termination factor 2	-2.12305	6.53032	0.00153543	0.0123164
SPAL_0000229200	Transthyretin-like family and Immunoglobulin-like fold domain-containing protein	-1.75737	6.94193	0.00619812	0.0419506
SPAL_0000680400	Transthyretin-like family-containing protein	-4.61315	2.5075	3.17327e-05	0.00034081
SPAL_0001277900	Transthyretin-like family-containing protein	-3.96421	4.54179	0.00225728	0.0172913
SPAL_0000968800	Transthyretin-like family-containing protein	-3.54905	3.84136	0.00261136	0.0196907
SPAL_0001638900	Transthyretin-like family-containing protein	-2.9726	4.02197	0.00140882	0.0113798
SPAL_0000738900	Transthyretin-like family-containing protein	-2.4738	5.28782	0.000315499	0.00287579
SPAL_0000934300	Trypsin Inhibitor-like, cysteine rich domain-containing protein	-4.40255	1.67818	0.000297381	0.00272784
SPAL_0001514600	Trypsin Inhibitor-like, cysteine rich domain-containing protein	-3.05792	2.24026	0.0030816	0.0227472
SPAL_0000083000	Trypsin-like cysteine/serine peptidase domain-containing protein	-11.4697	2.1237	1.30182e-08	1.89889e-07
SPAL_0000783700	Tryptophan 2,3-dioxygenase	-3.00861	4.81451	0.000429789	0.00383593
SPAL_0000191500	Two pore domain potassium channel domain-containing protein	-4.86105	4.80872	0.00634711	0.0427838
SPAL_0001388500	Two pore domain potassium channel family and Two pore domain potassium channel domain-containing protein	-8.43979	6.39494	0.00137012	0.0110904
SPAL_0000421500	Two pore domain potassium channel family and Two pore domain potassium channel domain-containing protein	-3.89587	3.57182	0.00724762	0.0479047
SPAL_0001471400	Tyrosine aminotransferase	-1.81063	5.44197	0.00310357	0.0228802
SPAL_0000574400	Tyrosine-protein kinase Fps85D	-4.63931	1.9062	0.000141908	0.00138519
SPAL_0001334600	Tyrosine-protein kinase Fps85D	-4.48705	1.19045	0.000764368	0.00652506
SPAL_0000176800	Tyrosine-protein kinase Fps85D	-3.32198	2.20231	0.00185971	0.0146136
SPAL_0001550700	Tyrosine-protein kinase Fps85D	-3.29339	2.41786	0.00131885	0.010728
SPAL_0000376800	Tyrosine-protein kinase transmembrane receptor Ror	-1.98586	5.65687	0.000986457	0.00823852
SPAL_0000339400	UDP-glucuronosyl/UDP-glucosyltransferase family-containing protein	-6.59888	0.806982	0.000107331	0.00107582
SPAL_0000125000	UDP-glucuronosyl/UDP-glucosyltransferase family-containing protein	-2.86251	3.91928	0.000509657	0.00450704
SPAL_0001472500	Vinculin	-2.14807	5.91373	0.0060893	0.0413108
SPAL_0000372100	von Willebrand factor, type A domain and Copine domain-containing protein	-1.59885	6.17538	0.00433193	0.0307596
SPAL_0001501900	von Willebrand factor, type A domain-containing protein	-3.15214	6.09238	2.34825e-06	2.82352e-05
SPAL_0001184400	Ypsilon schachtel	-1.86353	5.66656	0.00259402	0.0195727
SPAL_0000568700	Zinc finger, C2H2 domain and Zinc finger C2H2-type/integrase DNA-binding domain and Zinc finger, C2H2-like domain-containing protein	-5.20822	0.38572	0.000938855	0.00789799
SPAL_0000559100	Zinc finger, C2H2 domain-containing protein	-2.22647	3.93022	0.00628037	0.0424081
SPAL_0000959200	Zinc finger, CCHC-type domain-containing protein	-7.0664	3.14986	1.76495e-09	2.86731e-08
SPAL_0001085500	Zinc finger, LIM-type domain-containing protein	-5.7063	0.858368	0.000239097	0.00222948
SPAL_0001627300	Zinc finger, LIM-type domain-containing protein	-2.4741	4.09061	0.00349106	0.0254449
SPAL_0001237900	Zinc finger, LIM-type domain-containing protein	-2.08887	5.72603	0.000512247	0.00452648
SPAL_0000732500	Zinc finger, RING-type domain and Zinc finger, C6HC-type domain and Zinc finger, RING/FYVE/PHD-type domain-containing protein	-2.44758	7.57476	0.000858057	0.00726584
SPAL_0001216300	Zinc finger, RING-type domain and Zinc finger, RING/FYVE/PHD-type domain and WD40/YVTN repeat-like-containing domain and RING-type zinc-finger, LisH dimerisation motif domain-containing protein	-3.13825	1.97768	0.00334864	0.0245461
SPAL_0000010500	Zinc finger, RING-type domain and Zinc finger, RING/FYVE/PHD-type domain-containing protein	-3.45261	6.17331	2.9926e-08	4.24208e-07
SPAL_0001090200	Zinc finger, RING-type domain and Zinc finger, RING/FYVE/PHD-type domain-containing protein	-3.14252	1.37943	0.00758706	0.049835
SPAL_0001579300	Zinc finger, RING-type domain-containing protein	-2.36861	6.73773	0.000255274	0.00236221
SPAL_0000215300	Zinc finger, RING/FYVE/PHD-type domain-containing protein	-1.8163	4.6838	0.00613373	0.0415878
SPAL_0000352700	Zinc transporter ZIP2	-3.39885	3.81154	0.00353875	0.0257115
SPAL_0000057600	Zona pellucida domain-containing protein	-2.35954	3.57005	0.00479158	0.0336312
SPAL_0000478900	Zormin	-1.87314	4.76938	0.00424581	0.0302596
SIGNIFICANTLY UPREGULATED IN PF
SPAL_0001450800	28S ribosomal protein S7, mitochondrial	1.52537	6.31811	0.00204219	0.0158493
SPAL_0001324300	60S ribosomal protein L34	4.47589	3.27962	2.30246e-08	3.30428e-07
[truncated: 10,865 more rows]

## Sheet: Table S3
Supplementary Table 3. Gene familes commonly upregulated in the parasitic female (PF) stage of four Strongyloides spp.
[truncated: 31 more rows]

[truncated: 11 more sheets: Table S4, Table S5, Table S6, Table S7, Table S8, Table S9, Table S10, Table S11, Table S12, Table S13, Table S14]
